# Supplementary material for: Drug Repositioning for Cancer Therapy Based on Large-Scale Drug-Induced Transcriptional Signatures
Source: PLoS One. 2016 Mar 8;11(3):e0150460. doi: 10.1371/journal.pone.0150460 (PMC4783079; doi:10.1371/journal.pone.0150460)
Supplement: S1 Table — (XLSX) [file pone.0150460.s002.xlsx]

## Sheet: Known_Drugs
S1 Table. List of known drugs collected from public databases and literature
Disease	Drug Name	PubChem CID	Source	Title	Pubmed ID	Description of Evidence
GBM	tamoxifen	2733525	literature	Enhancement of glioblastoma cell killing by combination treatment with temozolomide and tamoxifen or hypericin.	16709026	Taken together, analysis of the results indicated that combination therapy involving temozolomide and tamoxifen or hypericin potently inhibited tumor growth by inducing apoptosis and provided an effective means of treating malignant glioma.
GBM	tamoxifen	2733525	literature	Measurement of tamoxifen-induced apoptosis in glioblastoma by cytometric bead analysis of active caspase-3.	15072442	Tamoxifen (TAM), a drug used in treating breast cancer and more recently for brain tumors, was used to induce apoptosis in human glioblastoma cell lines.
GBM	PGJ2	5311211	literature	The PPARgamma ligands PGJ2 and rosiglitazone show a differential ability to inhibit proliferation and to induce apoptosis and differentiation of human glioblastoma cell lines.	15254749	The PPARgamma ligands PGJ2 and rosiglitazone show a differential ability to inhibit proliferation and to induce apoptosis and differentiation of human glioblastoma cell lines.
GBM	Retinoic acid	444795	literature	ATRA-inhibited proliferation in glioma cells is associated with subcellular redistribution of beta-catenin via up-regulation of Axin.	18217212	Our results suggested that Axin might play an important role in RA-mediated anti-proliferative effects of glioma cell lines.
GBM	indomethacin	3715	literature	Aspirin and indomethacin exhibit antiproliferative effects and induce apoptosis in T98G human glioblastoma cells.	12870263	Aspirin and indomethacin exhibit antiproliferative effects and induce apoptosis in T98G human glioblastoma cells.
GBM	Aspirin	2244	literature	Aspirin and indomethacin exhibit antiproliferative effects and induce apoptosis in T98G human glioblastoma cells.	12870263	Aspirin and indomethacin exhibit antiproliferative effects and induce apoptosis in T98G human glioblastoma cells.
GBM	Aspirin	2244	literature	Aspirin induces apoptosis through the blockade of IL-6-STAT3 signaling pathway in human glioblastoma A172 cells.	19595669	Taken together, our results indicate that aspirin causes apoptosis via down-regulation of IL-6-dependent STAT3 signaling, suggesting that aspirin could be therapeutically useful for a potential anti-glioblastoma therapeutic approach.
GBM	MK886	4519262	literature	MK886-induced apoptosis depends on the 5-LO expression level in human malignant glioma cells.	19862483	MK886 treatment also induced cell apoptosis, measured by DNA fragmentation and nuclear condensation, in U-87MG and A172 cells but there were no signs in U373 cells.
GBM	genistein	5280961	literature	The topoisomerase II inhibitor, genistein, induces G2/M arrest and apoptosis in human malignant glioma cell lines.	18357397	We found that genistein inhibited the proliferation of LN-18, LNT-229, LN-308 and T98G cells at EC50 concentrations of 25-80 microM (72 h of exposure).
GBM	quercetin	5284452	literature	Underlying mechanism of quercetin-induced cell death in human glioma cells.	18322795	Taken together, these findings suggest that quercetin results in human glioma cell death through caspase-dependent mechanisms involving down-regulation of ERK, Akt, and survivin.
GBM	quercetin	5284452	literature	Antiproliferative effect of quercetin in the human U138MG glioma cell line.	16917212	To sum up, our results suggest that quercetin induced growth inhibition and cell death in the U138MG human glioma cell line, while exerting a cytoprotective effect in normal cell cultures.
GBM	rapamycin	5284616	literature	Antitumor activity of rapamycin in a Phase I trial for patients with recurrent PTEN-deficient glioblastoma.	18215105	Rapamycin has anticancer activity in PTEN-deficient glioblastoma and warrants further clinical study alone or in combination with PI3K pathway inhibitors. The short-term treatment endpoints used in this neoadjuvant trial design identified the importance of monitoring target inhibition and negative feedback to guide future clinical development.
GBM	rapamycin	5284616	literature	Specific mTOR inhibitor rapamycin enhances cytotoxicity induced by alkylating agent 1-(4-amino-2-methyl-5-pyrimidinyl)methyl-3-(2-chloroethyl)-3-nitrosourea (ACNU) in human U251 malignant glioma cells.	17390104	These results suggest that rapamycin in combination with DNA-damaging agents may be efficacious in the treatment of malignant gliomas.
GBM	Imatinib	10435761	literature	Differential effect of imatinib and synergism of combination treatment with chemotherapeutic agents in malignant glioma cells.	19159435	In conclusion, imatinib exerts varied biological effects on malignant glioma cells in culture. Synergistic interaction of imatinib with chemotherapy agents may be related to cell cycle control mechanisms and could be potentially important in a clinical setting.
GBM	Imatinib	10435761	literature	MIR-451 and Imatinib mesylate inhibit tumor growth of Glioblastoma stem cells.	18765229	MIR-451 and Imatinib mesylate inhibit tumor growth of Glioblastoma stem cells.
GBM	geldanamycin	5288382	literature	The geldanamycin analogue 17-allylamino-17-demethoxygeldanamycin inhibits the growth of GL261 glioma cells in vitro and in vivo.	17667592	The geldanamycin analogue 17-allylamino-17-demethoxygeldanamycin inhibits the growth of GL261 glioma cells in vitro and in vivo.
GBM	geldanamycin	5288382	literature	Geldanamycin induces mitotic catastrophe and subsequent apoptosis in human glioma cells.	15389545	Geldanamycin induces mitotic catastrophe and subsequent apoptosis in human glioma cells.
GBM	Resveratrol	445154	literature	Combination treatment with resveratrol and sulforaphane induces apoptosis in human U251 glioma cells.	19685289	Our previous study showed that resveratrol, when used at high concentrations, inhibited cell proliferation, caused the cell cycle arrest and induced apoptotic cell death in glioma cells.
GBM	Resveratrol	445154	literature	Resveratrol-induced apoptotic death in human U251 glioma cells.	15827328	These results suggest that multiple signaling pathways may underlie the apoptotic death of U251 glioma induced by resveratrol, which warrants further exploration as an anticancer agent in human glioma.
GBM	paclitaxel	36314	literature	Farnesyl diphosphate synthase attenuates paclitaxel-induced apoptotic cell death in human glioblastoma U87MG cells.	20298756	Increased expression of farnesyl diphosphate synthase (FPPS) by stable transfection appeared to attenuate paclitaxel-induced apoptotic cell death in human glioblastoma U87MG cells.
GBM	paclitaxel	36314	literature	Ran suppresses paclitaxel-induced apoptosis in human glioblastoma cells.	18690538	In U373MG glioblastoma cells, stable overexpression of Ran significantly attenuated apoptotic cell death induced by the chemotherapeutic agent paclitaxel.
GBM	clotrimazole	2812	literature	Clotrimazole induces a late G1 cell cycle arrest and sensitizes glioblastoma cells to radiation in vitro.	20724915	The use of clotrimazole as a radiosensitizing agent for cancer treatment is novel and may have broad therapeutic applications.
GBM	clotrimazole	2812	literature	Effects of clotrimazole on the growth, morphological characteristics, and cisplatin sensitivity of human glioblastoma cells in vitro.	10223459	The present study indicates that clotrimazole inhibits cell proliferation accompanied by morphological changes toward differentiation of glioblastoma cells and that this drug synergistically enhances the antitumor effect of cisplatin by inducing wild-type p53-mediated apoptosis.
GBM	SAHA	5311	literature	Continuous intracranial administration of suberoylanilide hydroxamic acid (SAHA) inhibits tumor growth in an orthotopic glioma model.	17310267	The antiproliferative effect of SAHA was examined in six glioblastoma and one endothelial cell lines in vitro.SAHA treatment inhibited the growth of all cell lines in concentrations ranging from 1 microM to 30 microM.
GBM	colcemid	220401	literature	Colcemid-induced apoptosis of cultured human glioma: electron microscopic and confocal laser microscopic observation of cells sorted in different phases of cell cycle.	9551605	The present study indicates that mitotic as well as interphase apoptosis occurs in U251MG cells following colcemid treatment.
GBM	Camptothecin	24360	literature	Oxidative stimuli-responsive nanoprodrug of camptothecin kills glioblastoma cells.	20655220	The camptothecin nanoprodrug was found to possess significant inhibitory effect on the proliferation of U87-MG glioma cells with an IC(50) of 20 nM.
GBM	Camptothecin	24360	literature	Synergistic cytotoxicity, apoptosis and protein-linked DNA breakage by etoposide and camptothecin in human U87 glioma cells: dependence on tyrosine phosphorylation.	10359142	Synergistic cytotoxicity, apoptosis and protein-linked DNA breakage by etoposide and camptothecin in human U87 glioma cells: dependence on tyrosine phosphorylation.
GBM	noscapine	275196	literature	Noscapine induces apoptosis in human glioma cells by an apoptosis-inducing factor-dependent pathway.	18525314	Our results suggest the potential importance of noscapine as a novel agent for use in patients with glioblastoma owing to its low toxicity profile and its potent anticancer activity.
GBM	noscapine	275196	literature	Noscapine crosses the blood-brain barrier and inhibits glioblastoma growth.	15297423	Noscapine crosses the blood-brain barrier and inhibits glioblastoma growth.
GBM	ellipticine	3213	literature	Cytotoxicity of and DNA adduct formation by ellipticine in human U87MG glioblastoma cancer cells.	20027146	The results found in this study are the first report showing cytotoxicity and DNA adduct formation by ellipticine in glioblastomas.
GBM	berberine	12456	literature	Berberine-induced apoptosis in human glioblastoma T98G cells is mediated by endoplasmic reticulum stress accompanying reactive oxygen species and mitochondrial dysfunction.	20930370	These results demonstrate that berberine induces apoptosis via ER stress through the elevation of ROS and mitochondrial-dependent pathway in human glioblastoma T98G cells.
GBM	berberine	12456	literature	Berberine induces G1 arrest and apoptosis in human glioblastoma T98G cells through mitochondrial/caspases pathway.	18379040	These results demonstrate that the berberine-induced apoptosis of T98G cells is primarily mediated through the mitochondrial/caspases-dependent pathway.
GBM	catechol	1203	literature	Catechol cytotoxicity in vitro: induction of glioblastoma cell death by apoptosis.	20097727	Catechol cytotoxicity in vitro: induction of glioblastoma cell death by apoptosis
GBM	lovastatin	151177	literature	Lovastatin enhances gefitinib activity in glioblastoma cells irrespective of EGFRvIII and PTEN status.	18566746	These studies demonstrate the potential of lovastatin to augment the cytotoxic effects of gefitinib and provide a rationale for combined statin/EGFR targeted therapies in glioblastoma patients.
GBM	lovastatin	151177	literature	Lovastatin-induced up-regulation of the BH3-only protein, Bim, and cell death in glioblastoma cells.	15030401	Further elucidation of the mechanisms of lovastatin-induced up-regulation of Bim and apoptosis in glioblastoma cells are important in determining a potential role for lovastatin as a chemotherapy agent.
GBM	lovastatin	151177	literature	Lovastatin and phenylacetate induce apoptosis, but not differentiation, in human malignant glioma cells.	11307620	We conclude that neoplastic glioma cells as well as untransformed rat astrocytes are refractory to the induction of differentiation by lovastatin and phenylacetate.
GBM	lovastatin	151177	literature	Lovastatin induces growth inhibition and apoptosis in human malignant glioma cells.	7811252	Lovastatin induces growth inhibition and apoptosis in human malignant glioma cells.
GBM	methylprednisolone	4159	literature	The antineoplastic effect of methylprednisolone pulse therapy in two patients with glucocorticoid receptor-positive glioblastoma multiforme.	2833058	Glucocorticoid receptor positive patients with histological glioblastoma multiforme were postoperatively treated with high dose methylprednisolone pulse therapy during which CT-scanning initially demonstrated tumor regression.
GBM	RU486	55245	literature	Inhibition of growth of the human malignant glioma cell line (U87MG) by the steroid hormone antagonist RU486.	8077338	The antiproliferative effect of RU486 appears to be due to the inhibition of binding of glucocorticoid hormones to their receptor proteins. Our results suggest a new therapy for some brain tumors, such as malignant gliomas based on the steroid hormone antagonist RU486.
GBM	azidothymidine	35370	literature	Effects of azidothymidine on p33ING1b expression, apoptosis and senescence of TJ905 human glioblastoma cell line.	21176536	To investigate the pharmacological effects of azidothymidine (AZT) on p33ING1b expression, senescence and apoptosis of TJ905 glioblastoma cells.
GBM	azidothymidine	35370	literature	Azidothymidine inhibition of telomerase activity and proliferation of TJ905 human glioblastoma cells.	19575855	AZT blocks S/G(2) conversion of TJ905 cells by inhibition of telomerase activity and cyclin A expression, leading to an enhancement of apoptosis and suppression of cell proliferation.
GBM	nicardipine	41114	literature	Growth inhibition of epidermal growth factor-stimulated human glioblastoma cells by nicardipine in vito.	12536683	NC suppressed the growth of U251 MG cells and completely blocked the growth-stimulated effects of EGF, it can be used as an adjuvent therapy for human malignant gliomas
GBM	nicardipine	41114	literature	Enhanced cytotoxicity of VM-26 in human malignant glioma cells by calcium channel blocker nicardipine in vitro.	11938773	the cytotoxicity of the anticancer drug VM-26 and Nicardipine(NCDP) in human malignant glioma cell line U251 was studied. The results showed that the cytotoxicity of VM-26 in U251 was enhanced by NCDP at a low dose which did not show direct cytotoxicity.
GBM	nicardipine	41114	literature	Growth inhibition of epidermal growth factor-stimulated human glioblastoma cells by nicardipine in vitro.	11731739	The objective of this work was to observe and analyze the effects of epidermal growth factor (EGF) and the calcium channel antagonist nicardipine on the growth of U251MG, a human malignant glioma cell line, which have high-affinity EGF receptors.
GBM	adriamycin	21584061	literature	Anticancer activity of PEGylated matrix metalloproteinase cleavable peptide-conjugated adriamycin against malignant glioma cells.	19945519	Considering that the cytotoxicity of the PPA conjugate was similar to that of ADR, MMP-cleavable polymer-drug conjugates can be used as targeting carriers for the purpose of inhibiting the proliferation of malignant glioma cells.
GBM	doxorubicin	21584061	literature	Doxorubicin-mediated apoptosis in glioma cells requires NFAT3.	19784808	Here, we characterize, for the first time, the role of NFAT3 in doxorubicin (DOX)-mediated apoptosis, migration, and invasion in SNB19 and U87 glioma cells. Taken together, these results indicate that NFAT3 is a prerequisite for the induction of DOX-mediated apoptosis in glioma cells.
GBM	Epirubicin	21584061	literature	Epirubicin exhibits potent anti-tumor activity in an animal model of malignant glioma when administered via controlled-release polymers.	19693439	Systemic epirubicin resulted in high toxicity levels and early deaths in all the experiments. EPI polymers, alone or in combination with oral TMZ, is an effective therapeutic modality against experimental 9L gliosarcoma.
GBM	doxorubicin	21584061	literature	Designing bioresorbable polyester matrices for controlled doxorubicin release in glioma therapy.	19715746	This fact can be used for designing of delivery systems consisting of combination of matrices with different microstructure of copolymer chains in order to adjust concentration of released doxorubicin and stabilization of drug release process.
GBM	simvastatin	54454	literature	Effect of simvastatin on glioma cell proliferation, migration, and apoptosis.	19934968	These results suggest that modulation of lipid rafts, Fas translocation, and PI3K/Akt/caspase-3 pathway are involved in the antitumor effect of simvastatin and may have a potential role in cancer prevention and treatment.
GBM	simvastatin	54454	literature	Migration, proliferation, and invasion of human glioma cells following treatment with simvastatin.	12962298	This study describes the migration, proliferation, and invasion behaviour of two human glioma cell lines, Simvastatin therapy inhibits tumour cell growth and migration, but the invasiveness of the remaining tumour cells seems to be unaffected.
GBM	capsaicin	1548942	literature	Capsaicin induces apoptosis and terminal differentiation in human glioma A172 cells.	18405923	these results demonstrated that capsaicin inhibits human glioblastoma A172 cell growth through apoptosis and terminal differentiation.
GBM	capsaicin	1548942	literature	Capsaicin-induced apoptosis of glioma cells is mediated by TRPV1 vanilloid receptor and requires p38 MAPK activation.	17442041	Capsaicin-induced apoptosis of glioma cells is mediated by TRPV1 vanilloid receptor and requires p38 MAPK activation.
GBM	capsaicin	1548942	literature	Induction of apoptosis by capsaicin in A172 human glioblastoma cells.	11078921	Capsaicin induced apoptosis of A172 human glioblastoma cells in a time- and dose-dependent manner.
GBM	kaempferol	5280863	literature	Kaempferol induces cell death through ERK and Akt-dependent down-regulation of XIAP and survivin in human glioma cells.	18949556	Taken together, these findings suggest that kaempferol results in human glioma cell death through caspase-dependent mechanisms involving down-regulation of XIAP and survivin regulating by ERK and Akt.
GBM	kaempferol	5280863	literature	Kaempferol induces apoptosis in glioblastoma cells through oxidative stress.	17876051	Kaempferol induces apoptosis in glioblastoma cells through oxidative stress.
GBM	Zalcitabine	24066	literature	2',3'-Dideoxycytidine is a potent inducer of apoptosis in glioblastoma cells.	9673416	ddC is a potent inducer of apoptosis in human glioblastoma cells.
GBM	dexamethasone	3003	literature	The dexamethasone-induced inhibition of proliferation, migration, and invasion in glioma cell lines is antagonized by macrophage migration inhibitory factor (MIF) and can be enhanced by specific MIF inhibitors.	19759012	We showed that dexamethasone inhibits the migration and invasion of U373 MG cells, through a glucocorticoid receptor (GR)- dependent inhibition of the ERK1/2 MAPK pathway.
GBM	dexamethasone	3003	literature	Time-dependent inhibition of glioblastoma cell proliferation by dexamethasone.	11386406	These data show a variable, partial time-dependent inhibitory effect of DEX on the proliferation of GM cells and may open new treatment strategies for malignant brain tumours.
GBM	rolipram	158758	literature	The type IV phosphodiesterase inhibitor rolipram induces expression of the cell cycle inhibitors p21(Cip1) and p27(Kip1), resulting in growth inhibition, increased differentiation, and subsequent apoptosis of malignant A-172 glioma cells.	12432276	Eventually, rolipram-treated A-172 cells undergo differentiation, which is followed by apoptotic cell death.
GBM	nimodipine	4497	literature	The effects of anticancer drugs in combination with nimodipine and verapamil on cultured cells of glioblastoma multiforme.	10622452	In conclusion, the enhancement of cytotoxicity of anticancer drugs by nimodipine suggests that there might be a synergy between anticancer drugs and nimodipine in the inhibition of glioma cell growth.
GBM	trapidil	5531	literature	Antiproliferative effect of trapidil on PDGF-associated growth of human glioma cell lines in vitro.	1724294	the growth of both SF-126 and SF-188 cells was suppressed by trapidil, a specific PDGF antagonist, at 10 and 50 micrograms/ml, respectively. This anti-proliferative effect on malignant glioma cells suggests that trapidil might be a new therapeutic agent for malignant gliomas.
GBM	scriptaid	5186	literature	HDAC inhibitor, scriptaid, induces glioma cell apoptosis through JNK activation and inhibits telomerase activity.	19583803	Taken together, our findings indicate that scriptaid (i) induces apoptosis and reduces glioma cell proliferation by elevating JNK activation and (ii) also decreases telomerase activity in a JNK-independent manner.
GBM	suramin	8514	literature	Stimulatory effect of suramin on the proliferation of human glioma cells.	7654006	We found that at low concentration (50, 100 micrograms/ml) suramin had a stimulatory effect while at higher concentrations (200, 500 micrograms/ml) it had an inhibitory effect on the proliferation of 4 human glioma cell lines.
GBM	suramin	8514	literature	Suramin inhibits glioma cell proliferation in vitro and in the brain.	7699415	Suramin inhibited the growth of rat (C6, 9L) and human (U-118, U-138, A-172, T98G) glioma cell lines in a dose-dependent manner.
GBM	Pioglitazone	4829	literature	Ligands for PPARgamma and RAR cause induction of growth inhibition and apoptosis in human glioblastomas	14686729	our data demonstrated that PGZ, either alone or in combination with ATRA, induced apoptosis and inhibited proliferation of glioblastoma cells, and more interestingly, induced apoptosis of fresh glioblastoma cells from patients. Therefore, we conclude that these ligands may possess adjuvant therapeutic potential for patients with glioblastoma."
GBM	Aminolevulinic acid	137	literature	5-ALA-PDT induces RIP3-dependent necrosis in glioblastoma.	22033613	Glioblastoma constitute the most frequent and deadliest brain tumors of astrocytic origin. They are resistant to all current therapies and are associated with a high rate of recurrence. Glioblastoma were previously shown to respond to treatments by 5-aminolevulinic acid (5-ALA)-based photodynamic therapy (PDT) mainly by activating a necrotic type of cell death.
GBM	Bleomycin	5360373	literature	A phase I trial of continuously infused intratumoral bleomycin for the treatment of recurrent glioblastoma multiforme.	12416544	Bleomycin has activity against gliomas and is a cell cycle selective agent whose efficacy should be enhanced by continuous infusion.
GBM	Caffeine	2519	literature	Coffee and tea intake and risk of brain tumors in the European Prospective Investigation into Cancer and Nutrition (EPIC) cohort study	20844074	In a recent US cohort study, total coffee and tea consumption was inversely associated with risk of glioma, and experimental studies showed that caffeine can slow the invasive growth of glioblastoma.
GBM	Carboplatin	498142	literature	A phase I trial of carboplatin administered by convection-enhanced delivery to patients with recurrent/progressive glioblastoma multiforme	22101221	In the majority of cases the tumour recurs within 2 to 3cm of the original site of tumour resection. Furthermore, the blood-brain barrier profoundly limits the access of many systemically administered chemotherapeutics to the tumour. Convection-enhanced delivery (CED) is a promising technique of direct intracranial drug delivery involving the implantation of microcatheters into the brain. Carbopl…
GBM	Cholecalciferol	5283711	literature	Vitamin D metabolites activate the sphingomyelin pathway and induce death of glioblastoma cells.	9781285	we show that Cholecalciferol, a poor ligand of the vitamin D receptor, also induces cell death of HU197 human glioblastoma cell line and early passages cultures derived from a recurrent human glioblastoma.
GBM	Diazepam	3016	literature	Diazepam enhances hypericin-induced photocytotoxicity and apoptosis in human glioblastoma cells	16059654	Flow cytometric analysis revealed photoactivated hypericin-induced apoptosis in both cell lines. Apoptosis was significantly enhanced by diazepam in U-87 MG cells.
GBM	Diethylstilbestrol	448537	literature	Calcium entry via ORAI1 regulates glioblastoma cell proliferation and apoptosis	21945734	CRAC blockers, such as SKF-96365 (1-[2-(4-methoxyphenyl)-2-[3-(4-methoxyphenyl) propoxy]ethyl-1H-imidazole), 2-aminoethoxydiphenyl borate (2-APB) and Diethylstilbestrol (DES), inhibited cell proliferations and SOCE in GBM cells.
GBM	Digitoxin	441207	literature	Digitoxin is a potential anticancer agent for several types of cancer	10687899	Some new data concerning inhibition and apoptosis in three human glioblastoma cell lines by digitoxin are also presented."
GBM	Estramustine	18140	literature	Pilot study of estramustine added to radiosurgery and radiotherapy for treatment of high grade glioma	15072470	Four of the new glioblastoma patients developed deep vein thrombosis. The results of this pilot study indicate some benefit, and further investigation incorporating estramustine into clinical trials is suggested.
GBM	Farnesyl diphosphate	445713	literature	Farnesyl diphosphate synthase attenuates paclitaxel-induced apoptotic cell death in human glioblastoma U87MG cells	20298756	The present results suggest that FPPS plays an important role in apoptotic cell death of cancer cells by blocking the JNK signaling cascade and activating mevalonate metabolism in paclitaxel-treated glioblastoma cells.
GBM	irinotecan	60838	literature	Irinotecan and bevacizumab in recurrent glioblastoma multiforme	21385110	Bevacizumab (BVZ) and irinotecan (CPT-11) are currently being investigated in the treatment of GBM patients. the GBM patients who respond to treatment with BVZ and irinotecan have survived significantly longer than non-responders, indicating that it could be beneficial for a selection of patients to receive this treatment.
GBM	temozolomide	5394	literature	Temozolomide with radiation therapy in high grade brain gliomas: pharmaceuticals considerations and efficacy; a review article	19384285	Temozolomide is approved for treatment of glioblastoma multiforme showing progression or recurrence after standard therapy.
GBM	topotecan	60700	literature	Topoisomerase I inhibitors for the treatment of brain tumors	18471044	Topoisomerase I inhibitors such as topotecan and irinotecan (CPT-11) represent one class of chemotherapy drugs. Recent clinical trials have shown major antitumor activity in recurrent glioblastoma when adding the antiangiogenesis drug bevacizumab with CPT-11. The combination of targeted agents to topoisomerase I inhibitors represent a novel and promising approach
GBM	irinotecan	60838	literature	Topoisomerase I inhibitors for the treatment of brain tumors	18471044	Topoisomerase I inhibitors such as topotecan and irinotecan (CPT-11) represent one class of chemotherapy drugs. Recent clinical trials have shown major antitumor activity in recurrent glioblastoma when adding the antiangiogenesis drug bevacizumab with CPT-11. The combination of targeted agents to topoisomerase I inhibitors represent a novel and promising approach
GBM	Gliadel	2578	literature	Carmustine wafers: localized delivery of chemotherapeutic agents in CNS malignancies	18366283	Gliadel is currently approved for use in patients with recurrent glioblastoma as an adjunct to surgery and in newly diagnosed patients with high-grade glioma as an adjunct to surgery and radiation.
GBM	AZD2171	9933475	literature	Molecular targeted therapies and chemotherapy in malignant gliomas.	17906459	trials with the vascular endothelial growth factor signaling system inhibiting agents bevacizumab and AZD2171 (cediranib) that showed high response rates (which might be due to vessel normalization similar to the effects of steroid treatment) and promising 6-month progression-free survival rates in glioblastoma multiforme.
GBM	erlotinib	176871	literature	HER1/EGFR tyrosine kinase inhibitors for the treatment of glioblastoma multiforme	16078112	HER1/EGFR tyrosine kinase inhibitors for the treatment of glioblastoma multiforme. Studies with erlotinib show greater antitumor activity in patients with GBM than with gefitinib, although the impact of both agents on OS remains unclear.
GBM	Xanthohumol	639665	literature	Xanthohumol induces apoptosis in human malignant glioblastoma cells by increasing reactive oxygen species and activating MAPK pathways	22111577	These findings suggest that xanthohumol (1) is a potential chemotherapeutic agent for the treatment of glioblastoma multiforme.
GBM	JLK 1486	25268906	literature	JLK1486, a Bis 8-Hydroxyquinoline-Substituted Benzylamine, Displays Cytostatic Effects in Experimental Gliomas through MyT1 and STAT1 Activation and, to a Lesser Extent, PPARγ Activation.	21633668	Novel drugs that efficiently combat glioblastomas are therefore of great interest. We report here that JLK1486, an 8-hydroxyquinoline-substituted benzylamine, could represent a novel chemical scaffold to reach this goal.
GBM	actinomycin-D	2019	literature	Chemosensitivity of glioma cells in vitro: a meta analysis.	10480340
GBM	vincristine	5978	literature	Chemosensitivity of glioma cells in vitro: a meta analysis.	10480340
GBM	mitoxantrone	4212	literature	Chemosensitivity of glioma cells in vitro: a meta analysis.	10480340
GBM	vinblastine	13342	literature	Chemosensitivity of glioma cells in vitro: a meta analysis.	10480340
GBM	vindestine	40839	literature	Chemosensitivity of glioma cells in vitro: a meta analysis.	10480340
GBM	doxorubicin	31703	literature	Chemosensitivity of glioma cells in vitro: a meta analysis.	10480340
GBM	diaziquone	42616	literature	Chemosensitivity of glioma cells in vitro: a meta analysis.	10480340
GBM	cisplatin	5702198	literature	Chemosensitivity of glioma cells in vitro: a meta analysis.	10480340
GBM	methotrexate	126941	literature	Chemosensitivity of glioma cells in vitro: a meta analysis.	10480340
GBM	cytasine arabinoside	6253	literature	Chemosensitivity of glioma cells in vitro: a meta analysis.	10480340
GBM	5-fluorouracil	3385	literature	Chemosensitivity of glioma cells in vitro: a meta analysis.	10480340
GBM	bleomycin	456190	literature	Chemosensitivity of glioma cells in vitro: a meta analysis.	10480340
GBM	carboplatin	10339178	literature	Chemosensitivity of glioma cells in vitro: a meta analysis.	10480340
GBM	carmustine	2578	literature	Chemosensitivity of glioma cells in vitro: a meta analysis.	10480340
GBM	nimustine	39214	literature	Chemosensitivity of glioma cells in vitro: a meta analysis.	10480340
GBM	lomustine	3950	literature	Chemosensitivity of glioma cells in vitro: a meta analysis.	10480340
GBM	ANISOMYCIN	253602	literature	EGFR and EGFRvIII undergo stress- and EGFR kinase inhibitor-induced mitochondrial translocalization: a potential mechanism of EGFR-driven antagonism of apoptosis.	21388543	We report that both receptors translocate into the mitochondria of human glioblastoma and breast cancer cells, following treatments with the apoptosis inducers, staurosporine and anisomycin, and with an EGFR kinase inhibitor.
GBM	Hydroxyurea	3657	literature	EGFR and EGFRvIII undergo stress- and EGFR kinase inhibitor-induced mitochondrial translocalization: a potential mechanism of EGFR-driven antagonism of apoptosis.	17180388	It has been reported that the combination therapy of imatinib mesylate, a tyrosine kinase inhibitor, plus hydroxyurea, a ribonucleotide reductase inhibitor, is associated with remarkable antitumor activity in patients with recurrent glioblastoma multiforme.
GBM	Pioglitazone	4829	literature	The effect of hydroxyurea on P-glycoprotein/BCRP-mediated transport and CYP3A metabolism of imatinib mesylate.	14686729	our data demonstrated that PGZ, either alone or in combination with ATRA, induced apoptosis and inhibited proliferation of glioblastoma cells, and more interestingly, induced apoptosis of fresh glioblastoma cells from patients. Therefore, we conclude that these ligands may possess adjuvant therapeutic potential for patients with glioblastoma.
GBM	Staurosporine	44120114	literature	Ligands for PPARgamma and RAR cause induction of growth inhibition and apoptosis in human glioblastomas.	21388543	We report that both receptors translocate into the mitochondria of human glioblastoma and breast cancer cells, following treatments with the apoptosis inducers, staurosporine and anisomycin, and with an EGFR kinase inhibitor. These findings indicate that apoptosis inducers and EGFR-targeted inhibitors enhance mitochondrial translocalization of both EGFR and EGFRvIII and that mitochondrial accumul…
GBM	Aminolevulinic acid	137	literature	EGFR and EGFRvIII undergo stress- and EGFR kinase inhibitor-induced mitochondrial translocalization: a potential mechanism of EGFR-driven antagonism of apoptosis.	22033613	Glioblastoma constitute the most frequent and deadliest brain tumors of astrocytic origin. They are resistant to all current therapies and are associated with a high rate of recurrence. Glioblastoma were previously shown to respond to treatments by 5-aminolevulinic acid (5-ALA)-based photodynamic therapy (PDT) mainly by activating a necrotic type of cell death.
GBM	Aprepitant	151165	literature	5-ALA-PDT induces RIP3-dependent necrosis in glioblastoma.	21054456	5-ALA-PDT induces RIP3-dependent necrosis in glioblastoma.
GBM	Artesunate	65664	literature	Glioblastoma: synergy of growth promotion between CCL5 and NK-1R can be thwarted by blocking CCL5 with miraviroc, an FDA approved anti-HIV drug and blocking NK-1R with aprepitant, an FDA approved anti-nausea drug.	21998290	we show that artesunate is a powerful inducer of oxidative DNA damage, giving rise to FPG-sensitive sites and the formation of 8-oxo-guanine and 1,N6-ethenoadenine. Oxidative DNA damage was induced in LN229 human glioblastoma cells dose dependently and was paralleled by cell death executed by apoptosis and necrosis, which could be attenuated by radical scavengers such as N-acetyl cysteine.
GBM	Benzylamine	7504	literature	Artesunate induces oxidative DNA damage, sustained DNA double-strand breaks and the ATM/ATR damage response in cancer cells.	21633668	Novel drugs that efficiently combat glioblastomas are therefore of great interest. We report here that JLK1486, an 8-hydroxyquinoline-substituted benzylamine, could represent a novel chemical scaffold to reach this goal.
GBM	Bleomycin	5360373	literature	JLK1486, a Bis 8-Hydroxyquinoline-Substituted Benzylamine, Displays Cytostatic Effects in Experimental Gliomas through MyT1 and STAT1 Activation and, to a Lesser Extent, PPARgamma Activation.	12416544	We conclude that continuously infused IT bleomycin is well tolerated; the MTD (and recommended dose for a phase II efficacy trial) of IT bleomycin is 16 U/wk."
GBM	Caffeine	2519	literature	A phase I trial of continuously infused intratumoral bleomycin for the treatment of recurrent glioblastoma multiforme.	20844074	In a recent US cohort study, total coffee and tea consumption was inversely associated with risk of glioma, and experimental studies showed that caffeine can slow the invasive growth of glioblastoma.
GBM	Carboplatin	498142	literature	Coffee and tea intake and risk of brain tumors in the European Prospective Investigation into Cancer and Nutrition (EPIC) cohort study.	22101221	In the majority of cases the tumour recurs within 2 to 3cm of the original site of tumour resection. Furthermore, the blood-brain barrier profoundly limits the access of many systemically administered chemotherapeutics to the tumour. Convection-enhanced delivery (CED) is a promising technique of direct intracranial drug delivery involving the implantation of microcatheters into the brain. Carbopl…
GBM	Chloramphenicol	298	literature	A phase I trial of carboplatin administered by convection-enhanced delivery to patients with recurrent/progressive glioblastoma multiforme.	19500061
GBM	Cholecalciferol	5283711	literature	Suppressing glioblastoma stem cell function by aldehyde dehydrogenase inhibition with chloramphenicol or disulfiram as a new treatment adjunct: an hypothesis.	9781285	we show that Cholecalciferol, a poor ligand of the vitamin D receptor, also induces cell death of HU197 human glioblastoma cell line and early passages cultures derived from a recurrent human glioblastoma.
GBM	Cholesterol	46937002	literature	Vitamin D metabolites activate the sphingomyelin pathway and induce death of glioblastoma cells.	22059152	increased expression of the ABCA1 cholesterol efflux transporter, potently promoting tumor cell death in an in vivo GBM model.
GBM	Diazepam	3016	literature	An LXR agonist promotes GBM cell death through inhibition of an EGFR/AKT/SREBP-1/LDLR-dependent pathway.	16059654	Flow cytometric analysis revealed photoactivated hypericin-induced apoptosis in both cell lines. Apoptosis was significantly enhanced by diazepam in U-87 MG cells.
GBM	Dicumarol	54676038	literature	Diazepam enhances hypericin-induced photocytotoxicity and apoptosis in human glioblastoma cells.	15655414	dicumarol, significantly inhibited cytotoxicity of MMC and SN, and reversed the increased cytotoxicity seen when DMF was combined with either MMC or SN in all glioblastoma cell lines. Combining inducers of DTD and cytochrome b5 reductase with bioreductive agents may be a potential therapeutic strategy for glioblastoma.
GBM	Diethylstilbestrol	448537	literature	Enhanced cytotoxicity of bioreductive antitumor agents with dimethyl fumarate in human glioblastoma cells.	21945734	CRAC blockers, such as SKF-96365 (1-[2-(4-methoxyphenyl)-2-[3-(4-methoxyphenyl) propoxy]ethyl-1H-imidazole), 2-aminoethoxydiphenyl borate (2-APB) and Diethylstilbestrol (DES), inhibited cell proliferations and SOCE in GBM cells.
GBM	Digitoxin	441207	literature	Calcium entry via ORAI1 regulates glioblastoma cell proliferation and apoptosis.	10687899	Some new data concerning inhibition and apoptosis in three human glioblastoma cell lines by digitoxin are also presented.
GBM	Estramustine	18140	literature	Digitoxin is a potential anticancer agent for several types of cancer.	15072470	Four of the new glioblastoma patients developed deep vein thrombosis. The results of this pilot study indicate some benefit, and further investigation incorporating estramustine into clinical trials is suggested.
GBM	Farnesyl diphosphate	445713	literature	Pilot study of estramustine added to radiosurgery and radiotherapy for treatment of high grade glioma.	20298756
GBM	Fludarabine	30751	literature	Farnesyl diphosphate synthase attenuates paclitaxel-induced apoptotic cell death in human glioblastoma U87MG cells.	21584536
GBM	Gallium nitrate	61635	literature	Fludarabine phosphate selectively inhibits growth and modifies the antigenic phenotype of human glioblastoma-multiforme cells expressing a multidrug resistance phenotype.	1764137	The primitive, poorly-differentiated, small, round-cell tumors (medulloblastoma and rhabdomyosarcoma) appear to be more sensitive than glially differentiated neoplasms (glioblastoma) to DNA synthesis inhibition by gallium nitrate.
GBM	PD98059	4713	literature	Alteration of DNA synthesis in human brain tumor cells by gallium nitrate in vitro.	22111577
GBM	Plerixafor	65015	literature	Xanthohumol Induces Apoptosis in Human Malignant Glioblastoma Cells by Increasing Reactive Oxygen Species and Activating MAPK Pathways.	20963689	FDA approved to aid in stem cell mobilization. Inhibition of CXCR4 by plerixafor is expected to inhibit particularly the glioblastoma stem cell population by inhibiting that sub-population's homing to the protective hypoxic niche.
GBM	Rosiglitazone	77999	literature	Profound blockage of CXCR4 signaling at multiple points using the synergy between plerixafor, mirtazapine, and clotrimazole as a new glioblastoma treatment adjunct.	21120479	Cytotoxicity of the combination of statins and thiazolidinediones did not decrease under hypoxia. CONCLUSION: The assessed combination of statins with thiazolidinediones shows a synergistic cytotoxic effect against glioblastoma cells in vitro, which could represent a feasible therapeutic schema.
GBM	Teniposide	34698	literature	Cytotoxic effect of different statins and thiazolidinediones on malignant glioma cells.	19218824	In a previous trial (NOA-01), the combination of nimustine and teniposide showed efficacy in previously untreated glioblastoma (GBM).the current belief is that multimodal therapy holds the greatest promise. Research efforts should be directed toward building multitherapeutic regimens that are well tolerated and that offer the greatest antitumor activity in the setting of pediatric HGG.
GBM	irinotecan	60838	literature	Irinotecan and bevacizumab in recurrent glioblastoma multiforme.	21385110	Bevacizumab (BVZ) and irinotecan (CPT-11) are currently being investigated in the treatment of GBM patients. the GBM patients who respond to treatment with BVZ and irinotecan have survived significantly longer than non-responders, indicating that it could be beneficial for a selection of patients to receive this treatment.
GBM	temozolomide	5394	literature	Irinotecan and bevacizumab in recurrent glioblastoma multiforme.	19384285	The efficacy of temozolomide was tested in vitro studies and has demonstrated schedule-dependent antitumor activity against highly resistant malignancies, including high-grade glioma (HGG). temozolomide demonstrates reproducible linear pharmacokinetics with approximately 100% p.o. bioavailability, noncumulative minimal myelosuppression that is rapidly reversible. ...temozolomide is approved for t…
GBM	topotecan	60700	literature	Temozolomide with radiation therapy in high grade brain gliomas: pharmaceuticals considerations and efficacy; a review article.	18471044	Topoisomerase I inhibitors such as topotecan and irinotecan (CPT-11) represent one class of chemotherapy drugs. Recent clinical trials have shown major antitumor activity in recurrent glioblastoma when adding the antiangiogenesis drug bevacizumab with CPT-11. The combination of targeted agents to topoisomerase I inhibitors represent a novel and promising approach
GBM	irinotecan(CPT-11)	60838	literature	Topoisomerase I inhibitors for the treatment of brain tumors.	18471044	Topoisomerase I inhibitors such as topotecan and irinotecan (CPT-11) represent one class of chemotherapy drugs. Recent clinical trials have shown major antitumor activity in recurrent glioblastoma when adding the antiangiogenesis drug bevacizumab with CPT-11. The combination of targeted agents to topoisomerase I inhibitors represent a novel and promising approach
GBM	Gliadel	2578	literature	Topoisomerase I inhibitors for the treatment of brain tumors.	18366283	Gliadel is currently approved for use in patients with recurrent glioblastoma as an adjunct to surgery and in newly diagnosed patients with high-grade glioma as an adjunct to surgery and radiation.
GBM	AZD2171(cediranib)	9933475	literature	Carmustine wafers: localized delivery of chemotherapeutic agents in CNS malignancies.	17906459	trials with the vascular endothelial growth factor signaling system inhibiting agents bevacizumab and AZD2171 (cediranib) that showed high response rates (which might be due to vessel normalization similar to the effects of steroid treatment) and promising 6-month progression-free survival rates in glioblastoma multiforme.
GBM	erlotinib (Tarceva)	176871	literature	Molecular targeted therapies and chemotherapy in malignant gliomas.	16078112	HER1/EGFR tyrosine kinase inhibitors for the treatment of glioblastoma multiforme.Studies with erlotinib show greater antitumor activity in patients with GBM than with gefitinib, although the impact of both agents on OS remains unclear.
Lung cancer	Sorafenib	216239	literature	Sorafenib induces apoptotic cell death in human non-small cell lung cancer cells by down-regulating mammalian target of rapamycin (mTOR)-dependent survivin expression.	21601561	Our study suggests that sorafenib mediates apoptotic cell death in human NSCLC cells through Redd1-induced inhibition of mTOR and subsequent down-regulation of survivin, events that are associated with sensitization to TRAIL-induced apoptotic cell death.
Lung cancer	bakuchiol	5468522	literature	Anti-tumor effects of bakuchiol, an analogue of resveratrol, on human lung adenocarcinoma A549 cell line.	20599920	Anti-tumor activity of bakuchiol, an analogue of resveratrol, was investigated on human lung adenocarcinoma A549 cell line. More apoptotic cells were induced by bakuchiol, compared with resveratrol.
Lung cancer	norcantharidin	93004	literature	Inhibitory effects of norcantharidin against human lung cancer cell growth and migration.	20087654	norcantharidin (NCTD) significantly inhibited the in vitro and ex vivo growth of human non-small cell lung cancer A549 cells in dose- and time-dependent manners.
Lung cancer	vinorelbine	60780	literature	Ifosfamide, vinorelbine and gemcitabine in advanced non-small cell lung cancer. A phase I study.	10673977	Our results show that ifosfamide, vinorelbine and gemcitabine can be safely administered as outpatient chemotherapy for NSCLC.
Lung cancer	gemcitabine	60750	literature	Ifosfamide, vinorelbine and gemcitabine in advanced non-small cell lung cancer. A phase I study.	10673977	Our results show that ifosfamide, vinorelbine and gemcitabine can be safely administered as outpatient chemotherapy for NSCLC.
Lung cancer	metformin	14219	literature	Metformin induces apoptosis of lung cancer cells through activating JNK/p38 MAPK pathway and GADD153.	21895401	In this study we revealed for the first time that metformin treatment led to increased apoptosis in human lung cancer cell lines A549 and NCI-H1299 and significantly inhibited the cells proliferation in a?칍ose- and time-dependent manner, which was further demonstrated by the data obtained from A549 tumor xenografts in nude mice. Taken together, our data suggest that metformin inhibits the growth …
Lung cancer	rofecoxib	5090	literature	Characterization of the effects of cyclooxygenase-2 inhibition in the regulation of apoptosis in human small and non-small cell lung cancer cell lines.	17602268	Rofecoxib led to a dose-dependent increase in apoptosis in both tumor cell lines. This effect occurred independently of COX-2, NF-kappaB, and p38 MAPK pathways in DMS-79 cells. As such, rofecoxib must act on alternative pathways to regulate apoptosis in human small cell lung cancer cells.
Lung cancer	exemestane	60198	literature	Antiproliferative effect of exemestane in lung cancer cells.	19930708	Exemestane decreased cell proliferation and increased apoptosis in both cell lines, 48 h after its application, with A549 exhibiting higher sensitivity than H23 cells.
Lung cancer	amitriptyline	11065	literature	Acute oxidant damage promoted on cancer cells by amitriptyline in comparison with some common chemotherapeutic drugs.	20847644	We focused our investigations on the antitumoral potential of amitriptyline in three human tumor cell lines: H460 (lung cancer), HeLa (cervical cancer), and HepG2 (hepatoma); comparing the cytotoxic effect of amitriptyline with three commonly used chemotherapeutic drugs: camptothecin, doxorubicin, and methotrexate. We evaluated apoptosis, ROS production, mitochondrial mass and activity, and antio…
Lung cancer	rapamycin	5284616	literature	Rapamycin decreases survivin expression to induce NSCLC cell apoptosis under hypoxia through inhibiting HIF-1慣 induction.	21567203	The results above collectively showed that rapamycin inhibits HIF-1慣-induced survivin expression under hypoxia to induce NSCLC apoptosis.
Lung cancer	aspirin	2244	literature	Meta-Analysis on the Association Between Nonsteroidal Anti-Inflammatory Drug Use and Lung Cancer Risk.	21813335	Aspirin use with a dose of 7 tablets per week can significantly reduce lung cancer risk,
Lung cancer	genistein	3966	literature	Genistein downregulates de novo lipid synthesis and impairs cell proliferation in human lung cancer cells.	21565896	As a whole, our data suggest that, by globally downregulating lipid biosynthesis, genistein suppresses cancer cell growth, emphasizing the relevance of this botanical compound as a potential therapeutic agent against lung cancer, a disease for which therapeutic choices remain limited.
Lung cancer	indomethacin	3715	literature	Indomethacin induces cellular morphological change and migration via epithelial-mesenchymal transition in A549 human lung cancer cells: A novel cyclooxygenase-inhibition-independent effect.	21840302	The dual effects of indomethacin, inhibition of cellular growth and enhancement of migration, would explain, to some extent, the difficulty in using this NSAID for lung cancer therapy.
Lung cancer	fasudil	16219471	literature	Rho kinase inhibitor fasudil suppresses migration and invasion though down-regulating the expression of VEGF in lung cancer cell line A549.	20300976	Fasudil-inhibited proliferation of A549 cells in a concentration-dependent manner, decreased the migration and invasion activity.
Lung cancer	Trichostatin A	444732	literature	Trichostatin A Induced Bcl-2 Protein Level Decrease Mediated A549/CDDP Cells Apoptosis by Mitochondria Pathway.	20723360	TSA induce A549/CDDP cell apoptosis by mitochondria pathway.
Lung cancer	Trichostatin A	444732	literature	Effects of trichostatin A on human lung cancer cell strains A549.	20450546	Histone deacetylase inhibitor TSA can inhibit the proliferation of human lung cancer cell strains A549 and induce the cell cycle arrest and apoptosis in the A549 cells. This may be related to up-regulation of p21 protein expression and the down-regulation of phosphorylation ERK.
Lung cancer	diclofenac	5018304	literature	Dithiolethione modified valproate and diclofenac increase E-cadherin expression and decrease proliferation of non-small cell lung cancer cells.	19628293	Because S-valproate and S-diclofenac inhibit the growth of NSCLC cells and reduce PGE(2) levels, they may prove beneficial in the chemoprevention and/or therapy of NSCLC.
Lung cancer	imatinib	10435761	literature	Imatinib mesylate inhibits the proliferation-stimulating effect of human lung cancer-associated stromal fibroblasts on lung cancer cells.	20811709	Our results suggest that imatinib has antitumor activity which is exerted by reducing the proliferation-stimulating effect of CAFs on lung cancer cells, as well as inhibiting the proliferation of CAFs, by way of blocking PDGF signaling.
Lung cancer	resveratrol	445154	literature	Resveratrol alters microRNA expression profiles in A549 human non-small cell lung cancer cells.	21887509	In conclusion, our data demonstrate that resveratrol induces considerable changes in the miRNA expression profiles of A549 cells, suggesting a novel approach for studying the anticancer mechanisms of resveratrol.
Lung cancer	resveratrol	445154	literature	The use of mitochondrial targeting resveratrol liposomes modified with a dequalinium polyethylene glycol-distearoylphosphatidyl ethanolamine conjugate to induce apoptosis in resistant lung cancer cells.	21550109	In conclusion, mitochondrial targeting resveratrol liposomes would provide a potential strategy to treat the intrinsic resistant lung cancers by inducing apoptosis via mitochondria signaling pathway.
Lung cancer	resveratrol	445154	literature	Molecular mechanisms of resveratrol action in lung cancer cells using dual protein and microarray analyses.	18089832	Resveratrol is a potent inhibitor of A549 lung cancer cell growth, and our results suggest that resveratrol may be a promising chemopreventive or chemotherapeutic agent for lung cancer.
Lung cancer	wortmannin	312145	literature	Wortmannin inhibits growth of human non-small-cell lung cancer in vitro and in vivo.	12410360	Wortmannin inhibits growth of human non-small-cell lung cancer in vitro and in vivo
Lung cancer	celastrol	122724	literature	Celastrol induces apoptosis in non-small-cell lung cancer A549 cells through activation of mitochondria- and Fas/FasL-mediated pathways.	21466843	These results demonstrate that celastrol can induce apoptosis of human NSCLC A549 cells through activation of both mitochondria- and FasL-mediated pathways.
Lung cancer	troglitazone	5591	literature	We have recently demonstrated that PPARgamma ligands-troglitazone (TGZ) induced apoptosis in lung cancer cells.	16883598	In conclusion, our study has demonstrated that troglitazone(TGZ), a synthetic PPARgamma ligand, induced apoptosis in NCI-H23 lung cancer cells via a mitochondrial pathway and this pathway was PPARgamma and ERK1/2 dependent.
Lung cancer	troglitazone	5591	literature	Activation of peroxisome proliferator-activated receptor-gamma by troglitazone (TGZ) inhibits human lung cell growth.	16149072	In this study, two human lung cancer cells (NCI-H23 and CRL-2066) and one human lung normal cell (CRL-202) were used for the experiments. The results showed that in consistence with the loss of viability, troglitazone (TGZ) induced apoptosis of CRL-2066 and NCI-H23 cells but not CCL-202 cells
Lung cancer	MG132	107707	literature	Mitogen-activated protein kinase inhibitors differently affect the growth inhibition and death of a proteasome inhibitor, carbobenzoxy-Leu-Leu-leucinal-treated human pulmonary fibroblast cells.	21421692	Carbobenzoxy-Leu-Leu-leucinal (MG132) as a proteasome inhibitor can induce growth inhibition and death in lung cancer or normal cells.
Lung cancer	MG132	107707	literature	Proteasome inhibition by MG132 induces growth inhibition and death of human pulmonary fibroblast cells in a caspase-independent manner.	21399877	MG132 as a proteasome inhibitor that can induce apoptotic cell death in various cell types including lung cancer cells.
Lung cancer	MG132	107707	literature	The attenuation of MG132, a proteasome inhibitor, induced A549 lung cancer cell death by p38 inhibitor in ROS-independent manner.	20377132	In conclusion, MG132 inhibited the growth of A549 cells via apoptosis without formation of ROS. Treatment with p38 inhibitor rescued some cells from MG132-induced apotposis, which was not affected by ROS and GSH level changes.
Lung cancer	diazoxide	3019	literature	Diazoxide-mediated growth inhibition in human lung cancer cells via downregulation of beta-catenin-mediated cyclin D1 transcription.	19052819	Taken together, these results suggest that diazoxide inhibits lung cancer cell proliferation via downregulation of Cyclin D1 transcription, which may have important therapeutic implications in lung cancer patients.
Lung cancer	mebendazole	4030	literature	The anthelmintic drug mebendazole induces mitotic arrest and apoptosis by depolymerizing tubulin in non-small cell lung cancer cells.	12479701	The anthelmintic drug mebendazole induces mitotic arrest and apoptosis by depolymerizing tubulin in non-small cell lung cancer cells.
Lung cancer	mebendazole	4030	literature	Mebendazole elicits a potent antitumor effect on human cancer cell lines both in vitro and in vivo.	12231542	We have found that mebendazole (MZ), a derivative of benzimidazole, induces a dose- and time-dependent apoptotic response in human lung cancer cell lines.
Lung cancer	noscapine hydrochloride	13500	literature	Antitumor activity of noscapine in human non-small cell lung cancer xenograft model.	18338172	Thus, Noscapine Hcl(Nos) is a promising novel chemotherapeutic agent for the treatment of human lung cancer.
Lung cancer	mimosine	3862	literature	Inhibitory effect of mimosine on proliferation of human lung cancer cells is mediated by multiple mechanisms.	10530763	Inhibitory effect of mimosine on proliferation of human lung cancer cells is mediated by multiple mechanisms.
Lung cancer	berberine	12456	literature	Dietary administration of berberine or Phellodendron amurense extract inhibits cell cycle progression and lung tumorigenesis.	21061266	We also show that berberine induces G1 cell cycle arrest, inhibits proliferative kinase signaling and arrests the growth of lung tumor cells in culture.
Lung cancer	berberine	12456	literature	p53 Cooperates berberine-induced growth inhibition and apoptosis of non-small cell human lung cancer cells in vitro and tumor xenograft growth in vivo.	18459128	Treatment of A549, which express wild-type p53, and H1299, which are p53-deficient, human lung cancer cells with berberine resulted in inhibition of cell proliferation and an increase in apoptotic cell death; however, A549 cells were more sensitive to the berberine-induced cytotoxic effects than H1299 cells.
Lung cancer	ellipticine	3213	literature	Ellipticine-induced apoptosis depends on Akt translocation and signaling in lung epithelial cancer cells.	18619705	Ellipticine and its analogues were reported as topoisomerase II inhibitors and promising antitumor agents. In this work, we showed that the growth of human non-small-cell-lung-cancer (NSCLC) epithelial cells A549 can be inhibited by ellipticine.
Lung cancer	lovastatin	151177	literature	Lovastatin sensitizes lung cancer cells to ionizing radiation: modulation of molecular pathways of radioresistance and tumor suppression.	21258249	We suggest that lovastatin inhibits survival and induces radiosensitization of lung cancer cells through induction of apoptosis, which may be mediated by a simultaneous inhibition of the Akt and activation of the AMPK signaling pathways.
Lung cancer	15-deoxy-Delta(12,14)-prostaglandin J(2)	5311211	literature	Possible involvement of p38 in mechanisms underlying acceleration of proliferation by 15-deoxy-Delta(12,14)-prostaglandin J2 and the precursors in leukemia cell line THP-1.	15037811	15-deoxy-Delta(12,14)-prostaglandin J(2) (15dPGJ2), which is a ligand for peroxisome proliferator-activated receptor gamma (PPARgamma), induced apoptosis of several human tumors including gastric, lung, colon, prostate, and breast.
Lung cancer	suramin	8514	literature	The NMR solution structure of human epidermal growth factor (hEGF) at physiological pH and its interactions with suramin	21029725	Suramin, a polysulfonated naphthylurea that acts as a growth factor blocker, exhibits antiproliferative activity against non-small cell lung cancer (NSCLC) cells that overexpress EGFR on the cell surface.
Lung cancer	suramin	8514	literature	Phase I trial of non-cytotoxic suramin as a modulator of docetaxel and gemcitabine therapy in previously treated patients with non-small cell lung cancer	20107799	The target plasma suramin concentration range of 10-50 μM was achieved in 90% of treatments. Discernable antitumor activity was noted in 11 patients (2 PR, 9 SD).
Lung cancer	suramin	8514	literature	TRAIL-induced apoptosis of FHIT-negative lung cancer cells is inhibited by FHIT re-expression.	19418484	Of note, suramin-mediated inhibition of FHIT enzymatic activity also enhanced TRAIL-induced apoptosis. We conclude that FHIT expression in lung cancer cells is protective from TRAIL-induced apoptosis.
Lung cancer	LY294002	3973	literature	Targeting epidermal growth factor receptor-associated signaling pathways in non-small cell lung cancer cells: implication in radiation response.	20587532	Although apoptosis was the primary mode of cell death when cells were pretreated with LY294002 or AKT inhibitor VIII, cells pretreated with rapamycin or PI-103 showed mixed modes of cell death, including apoptosis and autophagy.
Lung cancer	LY294002	3973	literature	Phosphatidylinositol 3-kinase-Akt signaling in pulmonary carcinoid cells.	19651067	Treatment of NCI-H727 cells with LY294002 significantly reduced tumor cell growth (85.3%).
Lung cancer	rottlerin	5281847	literature	Altered protein kinase C (PKC) isoforms in non-small cell lung cancer cells: PKCdelta promotes cellular survival and chemotherapeutic resistance.	12591726	PKC inhibition variably increased apoptosis, with rottlerin, a PKCdelta inhibitor, being most effective and potentiating chemotherapy-induced apoptosis, especially with trastuzumab.
Lung cancer	cycloheximide	2900	literature	Alterations in cytoskeletal and nuclear matrix-associated proteins during apoptosis.	8549588	The same results were found when apoptosis was induced by cycloheximide in the non-small cell lung cancer cell line MR65.
Lung cancer	apigenin	25200950	literature	Apigenin inhibits expression of vascular endothelial growth factor and angiogenesis in human lung cancer cells: implication of chemoprevention of lung cancer.	15947208	In this study, we found that apigenin inhibited A549 lung cancer cell proliferation and vascular endothelial growth factor (VEGF) transcriptional activation in a dose-dependent manner.
Lung cancer	methotrexate	126941	literature	Differential gene expression of folylpolyglutamate synthetase in cytoplasm and mitochondria in acquired methotrexate enantiomers resistant to lung cancer A549 cell lines.	21418912	here may be a different mechanism between the first time treatment with 15 μmol/L dosage and the continual treatment with more than 25 μmol/L dosage in A549 cell lines. There had higher resistant index in D-(-)-MTX/A549 cell line than in L-(+)-MTX/A549 cell line. The results indicated that the difference in chirality should be considered in clinical treatment with MTX.
Lung cancer	methotrexate	126941	literature	Methotrexate induces apoptosis through p53/p21-dependent pathway and increases E-cadherin expression through downregulation of HDAC/EZH2.	21114963	Methotrexate (MTX) is a dihydrofolate reductase (DHFR) inhibitor widely used as an anticancer drug in different kinds of human cancers. Here we investigated the anti-tumor mechanism of MTX against non-small cell lung cancer (NSCLC) A549 cells. MTX not only inhibited in vitro cell growth via induction of apoptosis, but also inhibited tumor formation in animal xenograft model.
Lung cancer	methylprednisolone	4159	literature	Inhibition of human small cell lung cancer cell growth by methylprednisolone.	10568826	Methylprednisolone (MP) inhibited cancer cell growth at concentrations between 0 and 2.0 mM. IC50 was 0.96 mM in H82, 0.44 mM in H345, 0.86 mM in H510A, 0.54 mM in N592 and 0.52 mM in H2081.
Lung cancer	Clofazimine	2794	literature	Clofazimine alters the energy metabolism and inhibits the growth rate of a human lung-cancer cell line in vitro and in vivo.	8119778	These results suggest that selective inhibition of tumour energy metabolism with agents such as Clofazimine is a potential novel approach to cancer treatment.
Lung cancer	theophylline	91268	literature	Phosphodiesterase inhibitors as anti-cancer drugs.	15313391	A clinical trial, using theophylline as an anti-cancer drug, is currently being conducted in lung cancer patients.
Lung cancer	simvastatin	54454	literature	Simvastatin enhances irinotecan-induced apoptosis in human non-small cell lung cancer cells by inhibition of proteasome activity.	20467885	These findings suggest that simvastatin enhances irinotecan-induced apoptosis in human NSCLC cells through inhibition of proteasome activity.
Lung cancer	simvastatin	54454	literature	Apoptotic induction by simvastatin in human lung cancer A549 cells via Akt signaling dependent down-regulation of survivin.	20464445	Taken together, these data suggest that the anti-cancer effect of simvastatin via induction of apoptosis is related to Akt signaling dependent down-regulation of survivin in lung cancer A549 cells.
Lung cancer	simvastatin	54454	literature	Potent inhibition of small-cell lung cancer cell growth by simvastatin reveals selective functions of Ras isoforms in growth factor signalling.	16170339	Together our data demonstrate that inhibiting Ras signalling with simvastatin potently disrupts growth and survival in human SCLC cells.
Lung cancer	capsaicin	1548942	literature	Capsaicin displays anti-proliferative activity against human small cell lung cancer in cell culture and nude mice models via the E2F pathway.	20421925	Our findings suggest that the anti-proliferative effects of capsaicin could be useful in the therapy of human SCLCs.
Lung cancer	luteolin	25201972	literature	Luteolin induced G2 phase cell cycle arrest and apoptosis on non-small cell lung cancer cells.	21601631	MTT assay showed that luteolin had obvious cytotoxicity on A549 with IC(50) of 40.2 uM at 48 h.
Lung cancer	betulin	221023	literature	Anti-cancer effect of Betulin on a human lung cancer cell line: a pharmacoproteomic approach using 2 D SDS PAGE coupled with nano-HPLC tandem Mass Spectrometry.	19085751	In this investigation, we revealed that betulin showed anticancer activity on human lung cancer A549 cells by inducing apoptosis and changes in protein expression profiles were observed.
Lung cancer	ifosfamide	3690	literature	Ifosfamide, vinorelbine and gemcitabine in advanced non-small cell lung cancer. A phase I study.	10673977	Our results show that ifosfamide, vinorelbine and gemcitabine can be safely administered as outpatient chemotherapy for NSCLC.
Lung cancer	vinorelbine	60779	literature	Ifosfamide, vinorelbine and gemcitabine in advanced non-small cell lung cancer. A phase I study.	10673977	Our results show that ifosfamide, vinorelbine and gemcitabine can be safely administered as outpatient chemotherapy for NSCLC.
Lung cancer	gemcitabine	60749	literature	Ifosfamide, vinorelbine and gemcitabine in advanced non-small cell lung cancer. A phase I study.	10673977	Our results show that ifosfamide, vinorelbine and gemcitabine can be safely administered as outpatient chemotherapy for NSCLC.
Lung cancer	kaempferol	5280863	literature	Kaempferol-induced growth inhibition and apoptosis in A549 lung cancer cells is mediated by activation of MEK-MAPK.	12942547	Kaempferol-induced growth inhibition and apoptosis in A549 lung cancer cells is mediated by activation of MEK-MAPK.
Lung cancer	sanguinarine	5154	literature	Sanguinarine induces apoptosis in A549 human lung cancer cells primarily via cellular glutathione depletion.	19135517	These results collectively suggest that sanguinarine induces apoptosis in A549 cells through cellular glutathione depletion and the subsequent caspase activation.
Lung cancer	acacetin	25202697	literature	Acacetin-induced cell cycle arrest and apoptosis in human non-small cell lung cancer A549 cells.	15246561	The results first reported that acacetin not only inhibited A549 cell proliferation but also induced apoptosis and blocked cell cycle progression in the G1 phase.
Lung cancer	gossypol	3503	literature	Upregulation of Fas/Fas ligand-mediated apoptosis by gossypol in an immortalized human alveolar lung cancer cell line.	15554914	In conclusion, gossypol inhibited A549 cells mainly by induction of the Fas/FasL apoptotic pathway, but not the p53 and p21/WAF1 pathway.
Lung cancer	ibuprofen	39912	literature	Non-small cell lung cancer cycloxygenase activity and proliferation are inhibited by non-steroidal antiinflammatory drugs.	9615719	Aspirin, indomethacin and ibuprofen decreased NSCLC growth in vitro.
Lung cancer	ibuprofen	39912	literature	Aspirin, ibuprofen, and other non-steroidal anti-inflammatory drugs in cancer prevention: a critical review of non-selective COX-2 blockade (review).	15756426	A few studies suggest that ibuprofen has stronger anticancer effects than aspirin, particularly against breast and lung cancer.
Lung cancer	dexamethasone	3003	literature	Glucocorticoid receptors and growth inhibitory effects of dexamethasone in human lung cancer cell lines.	8562165	Growth inhibitory effects of dexamethasone were seen in the cultures of two squamous cell carcinoma lines (EPLC-32M1 and NCI-H157), one adenocarcinoma line (A-549), one large cell carcinoma cell line (LCLC-97TM1) and the cell line of a mesothelioma (MSTO-211H).
Lung cancer	Tetrandrine	5422	literature	Synergistic effect of ERK inhibition on tetrandrine-induced apoptosis in A549 human lung carcinoma cells.	19255520	Tetrandrine (TET) suppressed cell proliferation and induced apoptosis in A549 human lung carcinoma cells. The treatment of lung cancers with TET may enhance the efficacy of chemotherapy and radiotherapy and increase the apoptotic potential of lung cancer cells.
Lung cancer	cantharidin	2545	literature	Apoptosis induced by cantharidin in human pulmonary carcinoma cells A549 and its molecular mechanisms.	16117893	Cantharidin can induce A549 cells apoptosis mainly via regulation of Bax, bcl-2 and survivin expression.
Lung cancer	NS398	4553	literature	Cyclooxygenase-2 level and culture conditions influence NS398-induced apoptosis and caspase activation in lung cancer cells.	11605058	Moreover, our results showed that NS398-induced apoptosis is associated with activation of caspase-3, a cysteine protease that plays a crucial role in the execution phase of apoptosis.
Lung cancer	NS398	4553	literature	Induction of p27(KIP1) as a mechanism underlying NS398-induced growth inhibition in human lung cancer cells.	11093779	In this study, we examined the effect of a specific COX-2 inhibitor, N-(2-cyclohexyloxy-4-nitrophenyl)methanesulfonamide (NS398), on high COX-2-expressing A549 lung cancer cells. Our results indicated that NS398 inhibited prostaglandin E(2) synthesis and induced G(1) growth arrest in these cells. We conclude that NS398 enhances p27(KIP1) expression via post-translational regulation, and our resul…
Lung cancer	Artemisinin	2240	literature	Transferrin overcomes drug resistance to artemisinin in human small-cell lung carcinoma cells.	11888669	Low doses ofArtemisinin(ART) were cytotoxic to SCLC cells. These data indicate the potential use of ART and TF in drug-resistant SCLC.
Lung cancer	menadione	4055	literature	Nicotine prevents the apoptosis induced by menadione in human lung cancer cells.	16598845	The apoptotic cells turned round and their nucleus broke into pieces, forming apoptotic bodies. Apoptotic cells were obviously observed at concentrations of 100uM menadione by FITC-labeled TdT-mediated dUTP nick end labeling (TUNEL) assay
Breast cancer	Isoobtusilactone A	6442492	literature	Isoobtusilactone A induces cell cycle arrest and apoptosis through reactive oxygen species/apoptosis signal-regulating kinase 1 signaling pathway in human breast cancer cells.	17671211	This study is the first to investigate the anticancer effect of isoobtusilactone A (IOA) in two human breast cancer cell lines, MCF-7 and MDA-MB-231. IOA exhibited effective cell growth inhibition by inducing cancer cells to undergo G(2)-M phase arrest and apoptosis.
Breast cancer	Mimosine	440473	literature	Mimosine blocks cell cycle progression by chelating iron in asynchronous human breast cancer cells.	8806853	Our data demonstrate that mimosine, through iron chelation, blocks cell cycle progression in MDA-MB-453 human breast cancer cells.
Breast cancer	olomoucine	4592	literature	Cell cycle arrest induced in human breast cancer cells by cyclin-dependent kinase inhibitors: a comparison of the effects exerted by roscovitine and olomoucine.	15591654	The aim of this study was to compare the effect of two related CDK inhibitors: roscovitine (ROSC) and olomoucine (OLO) on the cell cycle progression in human breast cancer MCF-7 cells. Both examined CDK inhibitors differentially affected the cell cycle progression in MCF-7 cels.
Breast cancer	roscovitine	160355	literature	Cell cycle arrest induced in human breast cancer cells by cyclin-dependent kinase inhibitors: a comparison of the effects exerted by roscovitine and olomoucine.	15591654	The aim of this study was to compare the effect of two related CDK inhibitors: roscovitine (ROSC) and olomoucine (OLO) on the cell cycle progression in human breast cancer MCF-7 cells. Both examined CDK inhibitors differentially affected the cell cycle progression in MCF-7 cels.
Breast cancer	roscovitine	160355	literature	Roscovitine induces cell death and morphological changes indicative of apoptosis in MDA-MB-231 breast cancer cells.	10213499	We have previously shown (Mgbonyebi et al., Anticancer Res., 18: 751-756, 1998) that roscovitine, an olomoucine-related purine analogue and a selective inhibitor of cyclin-dependent kinases, inhibited the proliferative activity of human breast epithelial cells in vitro.
Breast cancer	vitamin C	54670067	literature	Evaluation of plasma non-enzymatic antioxidants in breast cancer etiology.	19469632	Plasma vitamin C levels were significantly lower in patients with BBD as compared to the controls (p= 0.043). Plasma beta-carotene, vitamin E and vitamin C levels were significantly lower in BCPT as compared to the controls (p= 0.0001, p= 0.040 and p= 0.0001, respectively). Odds ratio analysis revealed that, increasing levels of plasma beta-carotene, vitamin E and vitamin C were significantly ass…
Breast cancer	alpha-linolenic acid	5280934	literature	Growth-inhibitory and proapoptotic effects of alpha-linolenic acid on estrogen-positive breast cancer cells.	19723055	alpha-linolenic acid (ALA) exhibited growth inhibition on MCF-7 cells dose-dependently of ALA in 24, 48, and 72 h, without possible cytotoxicity per se.
Breast cancer	alpha-linolenic acid	5280934	literature	HER2 (erbB-2)-targeted effects of the omega-3 polyunsaturated fatty acid, alpha-linolenic acid (ALA; 18:3n-3), in breast cancer cells: the "fat features" of the "Mediterranean diet" as an "anti-HER2 cocktail".	17134970	Our results molecularly support a recent randomized double-blind placebo-controlled clinical trial suggesting that ALA may be a potential dietary alternative or adjunct to currently used drugs in the management of HER2-positive breast carcinomas.
Breast cancer	Calcitriol	5283740	literature	Calcitriol inhibits Ether-횪 go-go potassium channel expression and cell proliferation in human breast cancer cells.	19932096	Our results provide evidence of a novel mechanism involved in the antiproliferative effects of calcitriol and highlight VDR as a cancer therapeutic target for breast cancer treatment and prevention.
Breast cancer	Menadione	4055	literature	Antiproliferative action of menadione and 1,25(OH)2D3 on breast cancer cells.	19429426	The data indicate that MEN potentiates the effect of 1,25(OH)(2)D(3) on growth arrest in MCF-7 cells by oxidative stress and increases the activities of antioxidant enzymes, probably as a compensatory mechanism.
Breast cancer	bortezomib	93860	literature	A proteasome inhibitor, bortezomib, inhibits breast cancer growth and reduces osteolysis by downregulating metastatic genes.	20843837	A proteasome inhibitor, bortezomib, inhibits breast cancer growth and reduces osteolysis by downregulating metastatic genes.
Breast cancer	bortezomib	93860	literature	Bortezomib blocks the catabolic process of autophagy via a cathepsin-dependent mechanism, affects endoplasmic reticulum stress and induces caspase-dependent cell death in antiestrogen-sensitive and resistant ER+ breast cancer cells.	20110775	These findings indicate that combining a proteasome inhibitor like bortezomib with antiestrogen therapy may have therapeutic advantage in the management of early-stage breast cancer.
Breast cancer	Troglitazone	5591	literature	New troglitazone derivatives devoid of PPAR款 agonist activity display an increased antiproliferative effect in both hormone-dependent and hormone-independent breast cancer cell lines.	20054646	New troglitazone derivatives devoid of PPAR agonist activity display an increased antiproliferative effect in both hormone-dependent and hormone-independent breast cancer cell lines.
Breast cancer	Troglitazone	5591	literature	Troglitazone enhances tamoxifen-induced growth inhibitory activity of MCF-7 cells.	18835379	Our data indicates that troglitazone enhances the growth inhibitory activity of tamoxifen in ER(alpha)-positive MCF-7 cells.
Breast cancer	nelfinavir	64143	literature	Tamoxifen enhances the cytotoxic effects of nelfinavir in breast cancer cells.	20594311
Breast cancer	Lovastatin	53232	literature	Effects of lovastatin on breast cancer cells: a proteo-metabonomic study.	20205716	Our results imply that lovastatin has the potential to reduce the growth of breast cancer cells.
Breast cancer	doxycycline	54671203	literature	Doxycycline-inducible expression of SPARC/Osteonectin/BM40 in MDA-MB-231 human breast cancer cells results in growth inhibition.	12500936	Doxycycline-inducible expression of SPARC/Osteonectin/BM40 in MDA-MB-231 human breast cancer cells results in growth inhibition.
Breast cancer	clotrimazole	2812	literature	Clotrimazole decreases human breast cancer cells viability through alterations in cytoskeleton-associated glycolytic enzymes.	15781197	our results support evidence for apoptotic events that might be started by clotrimazole involving inhibition of glycolytic flux in MCF-7 cells and makes this drug a promising agent in the fight against human breast cancer.
Breast cancer	Argatroban	152951	literature	The thrombin inhibitor Argatroban reduces breast cancer malignancy and metastasis via osteopontin-dependent and osteopontin-independent mechanisms.	18097747	suggest that thrombin inhibitors such as Argatroban may hold potential as therapeutic agents to combat breast cancer progression.
Breast cancer	valproic acid	3121	literature	Simultaneous treatment with camptothecin and valproic acid suppresses induction of Bcl-X(L) and promotes apoptosis of MCF-7 breast cancer cells.	19641995	Taken together, our results suggest that simultaneous administration of camptothecin and valproic acid might be useful for anticancer therapy.
Breast cancer	valproic acid	3121	literature	Valproic acid is a selective antiproliferative agent in estrogen-sensitive breast cancer cells.	18006146	In conclusion, VPA is a powerful antiproliferative agent in estrogen-sensitive breast cancer cells, making this drug of clinical interest as a new approach to treat breast cancer.
Breast cancer	valproic acid	3121	literature	Human melatonin MT1 receptor induction by valproic acid and its effects in combination with melatonin on MCF-7 breast cancer cell proliferation.	17303109	MTT [3-(4,5-dimethylthiazol-2-yl)-2,5-diphenyltetrazolium bromide] assays revealed a concentration-dependent inhibition of MCF-7 cell proliferation by valproic acid (0.5, 1.0 or 5 mM), but melatonin (1 or 10 nM) was ineffective alone or in combination with valproic acid, in the first (MCF-7A) subline examined.
Breast cancer	Indomethacin	3715	literature	In vitro growth inhibition by indomethacin on human oral squamous cell carcinoma lines synergistically suppressed by all-trans retinoic acid correlating to apoptosis.	12636206	Indomethacin, an NSAID capable of inhibiting the effect of both cyclooxygenase and lipooxygenase, has been reported to repress the growth of breast cancer, skin cancer and head & neck cancer, etc.
Breast cancer	Metformin	4091	literature	Antidiabetic drug metformin induces apoptosis in human MCF breast cancer via targeting ERK signaling.	21776823	Antidiabetic drug metformin induces apoptosis in human MCF breast cancer via targeting ERK signaling.
Breast cancer	Aminoglutethimide	2145	literature	Melatonin enhances the inhibitory effect of aminoglutethimide on aromatase activity in MCF-7 human breast cancer cells.	16244789	The inhibition of the aromatase-induced intratumoral estrogen synthesis is one of the main anticancer pharmacological strategies. The aim of this paper was to study if a melatonin pretreatment prior to aminoglutethimide increases the efficiency of the aromatase inhibitor used in treating breast cancer.
Breast cancer	griseofulvin	441140	literature	Griseofulvin stabilizes microtubule dynamics, activates p53 and inhibits the proliferation of MCF-7 cells synergistically with vinblastine.	20482847	The results revealed the antimitotic mechanism of action of griseofulvin and provided evidence suggesting that griseofulvin alone and/or in combination with vinblastine may have promising role in breast cancer chemotherapy.
Breast cancer	Alprazolam	2118	literature	Alprazolam significantly improves the efficacy of granisetron in the prophylaxis of emesis secondary to moderately emetogenic chemotherapy in patients with breast cancer.	16103667	Alprazolam increases the efficacy of granisetron in patients with breast cancer treated with an anthracycline-containing regimen.
Breast cancer	Vinorelbine	60780	literature	Therapeutic effects of vinorelbine-based chemotherapy--retrospective study of 65 patients with metastatic or relapsed breast cancer.	20087032	Vinorelbine-based chemotherapy was considered as a new treatment option for patients with metastatic or relapsed breast cancer.
Breast cancer	sorafenib	216239	literature	Clinical overview of sorafenib in breast cancer.	20465381	Sorafenib is an oral multikinase inhibitor that inhibits tumor growth and proliferation by interfering with several receptor tyrosine kinases involved in the pathogenesis and perpetuation of malignant breast cancer cells.
Breast cancer	cerivastatin	446156	literature	Cerivastatin demonstrates enhanced antitumor activity against human breast cancer cell lines when used in combination with doxorubicin or cisplatin.	15067336	We observed that cerivastatin exerts cytostatic/cytotoxic effects against four human tumor cell lines (T-47D, T4-2, MDA-MB-231, MCF-7).
Breast cancer	cerivastatin	446156	literature	Molecular mechanism of the anti-cancer activity of cerivastatin, an inhibitor of HMG-CoA reductase, on aggressive human breast cancer cells.	12531431	Molecular mechanism of the anti-cancer activity of cerivastatin, an inhibitor of HMG-CoA reductase, on aggressive human breast cancer cells.
Breast cancer	Ritonavir	392622	literature	Effects of HIV protease inhibitor ritonavir on Akt-regulated cell proliferation in breast cancer.	16551874	Ritonavir inhibits breast cancer growth in part by inhibiting Hsp90 substrates, including Akt. Ritonavir may be of interest for breast cancer therapeutics and its efficacy may be increased by sustained exposure or Hsp90 RNA interference.
Breast cancer	epirubicin	41867	literature	Impact of tumor biology, particularly triple-negative status, on response to pre-operative sequential, dose-dense epirubicin, cyclophosphamide followed by docetaxel in breast cancer.	21036749	The tumor biology of hormone receptor-negative, especially triple-negative, and highly proliferating breast cancer is associated with strongly positive response to dose-dense, pre-operative epirubicin/cyclophosphamide/docetaxel chemotherapy.
Breast cancer	thioridazine	5452	literature	Inhibition of human breast cancer cell proliferation in tissue culture by the neuroleptic agents pimozide and thioridazine.	2386945	In the present work, pimozide, thioridazine, W-13, and W-12 were shown to inhibit MCF-7 human breast cancer cell growth.
Breast cancer	doxazosin	3157	literature	The alpha1-adrenergic receptor antagonist doxazosin inhibits EGFR and NF-kappaB signalling to induce breast cancer cell apoptosis.	18042375	Doxazosin is proposed as a possible novel medical therapy for breast cancer.
Breast cancer	naloxone	5284596	literature	Naloxone acts as an antagonist of estrogen receptor activity in MCF-7 cells.	16546975	This study suggests that naloxone-like compounds can be developed as novel therapeutic molecules for breast cancer therapy.
Breast cancer	atorvastatin	60823	literature	Statin-induced inhibition of MCF-7 breast cancer cell proliferation is related to cell cycle arrest and apoptotic and necrotic cell death mediated by an enhanced oxidative stress.	18608208	Fluvastatin, simvastatin and atorvastatin inhibited cell proliferation.
Breast cancer	atorvastatin	60823	literature	Inhibitory effect of statins on the proliferation of human breast cancer cells.	15624286	Atorvastatin and fluvastatin were able to inhibit the proliferation of MCF-7 cells in the absence of estradiol.
Breast cancer	buprenorphine	40400	literature	Apoptosis-like cell death of human breast cancer cell line MCF-7 induced by buprenorphine hydrochloride.	15135650	Apoptosis-like cell death of human breast cancer cell line MCF-7 induced by buprenorphine hydrochloride.
Breast cancer	ethinyl estradiol	5991	literature	Ethinyl estradiol and medroxyprogesterone treatment in advanced breast cancer: a pilot study.	7226163	These preliminary results indicate that an alternated sequential therapy of ethinyl estradiol and medroxyprogesterone may be useful in managing advanced cancer.
Breast cancer	morphine	5288826	literature	beta-arrestin2 inhibits opioid-induced breast cancer cell death through Akt and caspase-8 pathways.	19239323	It has been reported that opioids such as morphine induce cell death at high concentrations
Breast cancer	zoledronate	68740	literature	Effect of zoledronate on persisting isolated tumour cells in patients with early breast cancer.	20592383	These results indicate a potential antineoplastic effect of the cell cycle-independent agent zoledronate on persisting ITCs in a dormant state
Breast cancer	zoledronate	68740	literature	Efficacy of zoledronate in treating persisting isolated tumor cells in bone marrow in patients with breast cancer. A phase II pilot study.	18253918	These results indicate a potential antineoplastic effect of zoledronate, a cell-cycle independent drug, on persisting ITC in a dormant state. Our data provide the basis for investigating the efficacy of zoledronate on ITC in treating primary breast cancer in prospectively randomized trials.
Breast cancer	erlotinib	176870	literature	Erlotinib-induced breast cancer regression.	17062833	The addition of erlotinib to our patient's chemotherapy regimen resulted in antitumor activity in breast cancer in which an activated EGFR pathway was demonstrated.
Breast cancer	Pemetrexed	60843	literature	Pemetrexed: an active new agent for breast cancer.	12571813	Several phase II and III studies have shown that pemetrexed has significant antitumor activity against a variety of tumor types including mesothelioma, non-small cell lung cancer, and colon, pancreatic, and breast cancers.
Breast cancer	Pemetrexed	60843	literature	Clinical experience with pemetrexed in breast cancer.	16472713	Pemetrexed possesses antitumor activity in several solid tumors, including non-small cell lung cancer, malignant pleural mesothelioma, pancreas, colorectal, gastric, bladder, breast, and head and neck cancers. The main toxicities of the drug are myelosuppression, skin rash, and mucositis.
Breast cancer	Tamoxifen	2733526	literature	Incidence and risk factors for non-alcoholic steatohepatitis in females treated with tamoxifen for breast cancer.	21429453	Tamoxifen used in the treatment of breast cancer is reported to cause hepatic steatosis.
Breast cancer	warfarin	54678486	literature	Adjuvant therapy of cancer via the cellular immune mechanism or fibrin by induced fibrinolysis and oral anticoagulants.	1172718	A controlled trial of 128 patients showed that in a variety of recurrent cases the addition of warfarin to chemotherapy doubled the 2-year survival rate. The best results were obtained in postmenopausal patients with breast cancer.
Breast cancer	Quinidine	441074	literature	Myc protein is differentially sensitive to quinidine in tumor versus immortalized breast epithelial cell lines.	12353235	Quinidine is a potential lead compound for developing pharmacological agents to regulate Myc. In addition, the study of quinidine-regulated events is a promising approach to unravel differentiation control pathways that become disrupted in breast cancer.
Breast cancer	Arsenic trioxide	518740	literature	Inhibition of cell proliferation and the action mechanisms of arsenic trioxide (As2O3) on human breast cancer cells.	15352174	Here, we report that As(2)O(3) exhibited inhibitory effects on the proliferation of human breast cancer MCF-7 cells in a dose- and time-dependent manner.
Breast cancer	doxorubicin	31703	literature	Over-expression of ERp29 attenuates doxorubicin-induced cell apoptosis through up-regulation of Hsp27 in breast cancer cells.	20833165	Over-expression of ERp29 attenuates doxorubicin-induced cell apoptosis through up-regulation of Hsp27 in breast cancer cells.
Breast cancer	Dasatinib	3062316	literature	Src inhibitor dasatinib inhibits growth of breast cancer cells by modulating EGFR signaling.	19398150	Our data suggest that dasatinib mediates its action in part through EGFR signaling and could be a potential therapeutic agent for breast cancer.
Breast cancer	Emodin	3220	literature	Emodin-induced apoptosis in human breast cancer BCap-37 cells through the mitochondrial signaling pathway.	18563356	Emodin-induced apoptosis in human breast cancer BCap-37 cells through the mitochondrial signaling pathway.
Breast cancer	Tipifarnib	148193	literature	Biomarkers of anticancer activity of R115777 (Tipifarnib, Zarnestra) in human breast cancer models in vitro.	16101130	Biomarkers of anticancer activity of R115777 (Tipifarnib, Zarnestra) in human breast cancer models in vitro.
Breast cancer	SAHA	5311	literature	Actions of the anti-cancer drug suberoylanilide hydroxamic acid (SAHA) on human breast cancer cytoarchitecture in silicon microstructures.	20579727	Actions of the anti-cancer drug suberoylanilide hydroxamic acid (SAHA) on human breast cancer cytoarchitecture in silicon microstructures.
Breast cancer	Tacrolimus	439492	literature	The role of calcineurin/NFAT in SFRP2 induced angiogenesis--a rationale for breast cancer treatment with the calcineurin inhibitor tacrolimus.	21673995	This provides a rationale for examining the therapeutic potential of tacrolimus at inhibiting breast carcinoma growth in humans.
Breast cancer	flavopiridol	5287969	literature	Review of flavopiridol, a cyclin-dependent kinase inhibitor, as breast cancer therapy.	12138401	The interruption of the cell cycle through modulation of CDKs with an agent such as flavopiridol has potential therapeutic efficacy, especially in combination with chemotherapy.
Breast cancer	2-methoxyestradiol	66414	literature	Mechanism of 2-methoxyestradiol-induced apoptosis and growth arrest in human breast cancer cells.	18521846	Mechanism of 2-methoxyestradiol-induced apoptosis and growth arrest in human breast cancer cells.
Breast cancer	beta-Lapachone	3885	literature	Activation of a cysteine protease in MCF-7 and T47D breast cancer cells during beta-lapachone-mediated apoptosis.	10694431	beta-Lapachone (beta-lap) effectively killed MCF-7 and T47D cell lines via apoptosis in a cell-cycle-independent manner.
Breast cancer	beta-Lapachone	3885	literature	Induction of apoptosis in MCF-7:WS8 breast cancer cells by beta-lapachone.	9581828	Induction of apoptosis in MCF-7:WS8 breast cancer cells by beta-lapachone.
Breast cancer	taxane	108169	literature	Taxanes for breast cancer: an evidence-based review of randomized phase II and phase III trials.	11899388	The taxanes improve survival in patients with early-stage breast cancer and selected patients with metastatic breast cancer.
Breast cancer	Sodium butyrate	5222465	literature	The histone deacetylase inhibitor sodium butyrate induces breast cancer cell apoptosis through diverse cytotoxic actions including glutathione depletion and oxidative stress.	15547708	The histone deacetylase inhibitor sodium butyrate induces breast cancer cell apoptosis through diverse cytotoxic actions including glutathione depletion and oxidative stress.
Breast cancer	lapatinib	208908	literature	Lapatinib in breast cancer: clinical experiences and future perspectives.	21129615	In pre-clinical studies lapatinib revealed cell growth inhibition and apoptosis induction in various human cancer cell lines (head and neck, lung, breast, gastric).
Breast cancer	Arzoxifene	179337	literature	Comparison of the selective estrogen receptor modulator arzoxifene (LY353381) with tamoxifen on tumor growth and biomarker expression in an MCF-7 human breast cancer xenograft model.	14559845	These results show that ARZ is an effective antagonist of E2-stimulated breast cancer growth with similar growth-inhibitory and pharmacodynamic effects to TAM in this model.
Breast cancer	procaine	4914	literature	Procaine is a DNA-demethylating agent with growth-inhibitory effects in human cancer cells.	12941824	sing the MCF-7 breast cancer cell line, we have found that procaine is a DNA-demethylating agent that produces a 40% reduction in 5-methylcytosine DNA content as determined by high-performance capillary electrophoresis or total DNA enzyme digestion.
Breast cancer	modafinil	4236	literature	The effect of modafinil on cognitive function in breast cancer survivors.	19309747	The authors found that modafinil improved cognitive performance in breast cancer survivors by enhancing some memory and attention skills. Although confirmation is needed, these findings suggest that modafinil may enhance quality of life in this patient population.
Breast cancer	etoposide	36462	literature	Retinoic acid protects human breast cancer cells against etoposide-induced apoptosis by NF-kappaB-dependent but cIAP2-independent mechanisms.	20102612	Supporting this crosstalk, the activation of NF-kappaB by retinoids in T47D cells antagonizes the apoptosis triggered by the chemotherapeutic drugs etoposide, camptothecin or doxorubicin.
Breast cancer	trifluoperazine	5566	literature	Inhibition of human breast cancer colony formation by anticalmodulin agents: trifluoperazine, W-7, and W-13.	6627600	he effects of anticalmodulin agents, namely trifluoperazine (TFP) and two naphthalene sulfonamide derivatives (W-7 and W-13), were tested on the growth of a human breast cancer cell line (MDA-MB-231) using a soft agar clonogenic assay.
Breast cancer	levamisole	26879	literature	Combination of levamisole immunotherapy and polychemotherapy in advanced breast cancer.	6991105	In both studies, levamisole increased the response rates (P = 0.03), and in the present controlled trial it also significantly lengthened survival (P = 0.05). The results correlated with initial and levamisole-induced improvement of cell-mediated immunity.
Breast cancer	levamisole	26879	literature	Levamisole: as adjuvant to cyclic chemotherapy in breast cancer.	379932	he addition of levamisole, administered in adjunctive manner between the cycles of conventional high dose chemotherapy in patients with hormone resistant end state breast cancer substantially improved the survival of treated patients.
Breast cancer	methylprednisolone	6741	literature	A small inhibitor of the interaction between Bax and Bcl-X(L) can synergize with methylprednisolone to induce apoptosis in Bcl-X(L)-overexpressing breast-cancer cells.	12884026	We have identified a small inhibitor of the interaction between Bax and Bcl-X(L) that can synergize with methylprednisolone to induce apoptosis in Bcl-X(L)-overexpressing breast-cancer cells.
Breast cancer	ouabain	439501	literature	Antiproliferative activity of derivatives of ouabain, digoxin and proscillaridin A in human MCF-7 and MDA-MB-231 breast cancer cells.	18520043	Antiproliferative activity of derivatives of ouabain, digoxin and proscillaridin A in human MCF-7 and MDA-MB-231 breast cancer cells.
Breast cancer	ouabain	439501	literature	Sodium/potassium ATPase (Na+, K+-ATPase) and ouabain/related cardiac glycosides: A new paradigm for development of anti- breast cancer drugs?	16322895	Modulators, e.g. ouabain and related digitalis could be useful to develop valuable anti-breast cancer drugs as both Na+, K+-ATPase inhibitors and ER antagonists.
Breast cancer	hesperetin	72281	literature	Hesperetin induced G1-phase cell cycle arrest in human breast cancer MCF-7 cells: involvement of CDK4 and p21.	17927510	Hesperetin induced G1-phase cell cycle arrest in human breast cancer MCF-7 cells: involvement of CDK4 and p21.
Breast cancer	chlorpheniramine	2725	literature	Polyamine contents of human breast cancer cells treated with the cytotoxic agents chlorpheniramine and dehydrodidemnin B.	9065813	he cytotoxic agents chlorpheniramine and dehydrodidemnin B decreased the cell growth of estrogen receptor-negative human breast cancer cells MDA-MB231 and estrogen receptor-positive MCF-7, after 48 h treatment.
Breast cancer	dopamine	681	literature	Dopamine increases the efficacy of anticancer drugs in breast and colon cancer preclinical models.	18413843	Our study shows that dopamine significantly enhances the efficacies of commonly used anticancer drugs and also indicates that an inexpensive drug like dopamine, which is being extensively used in the clinics, might have a role as an antiangiogenic agent for the treatment of breast and colon cancer.
Breast cancer	cerulenin	5282054	literature	Inhibition of the phosphatidylinositol 3-kinase/Akt pathway sensitizes MDA-MB468 human breast cancer cells to cerulenin-induced apoptosis.	16546963	In conclusion, these studies show that inhibition of PI3K can sensitize cerulenin-induced apoptosis in MBA-MB468 breast cancer cells via activation of caspases, down-regulation of antiapoptotic proteins, such as XIAP, cIAP-1 and Akt, and possibly, activation of Bak in mitochondria.
Breast cancer	Fluvastatin	1548972	literature	Fluvastatin reduces proliferation and increases apoptosis in women with high grade breast cancer.	19728082	Fluvastatin reduces proliferation and increases apoptosis in women with high grade breast cancer.
Breast cancer	trilostane	656583	literature	Trilostane in advanced breast cancer.	17109615	In clinical trials, trilostane has been shown to be an effective treatment for breast cancer in patients who have relapsed after receiving treatment with one or more forms of endocrine therapy.
Breast cancer	dutasteride	152945	literature	Dutasteride affects progesterone metabolizing enzyme activity/expression in human breast cell lines resulting in suppression of cell proliferation and detachment.	16806904	This study provides the first evidence that dutasteride is a potent progesterone 5alpha-reductase inhibitor and that such inhibition may be beneficial in breast cancer
Breast cancer	mibefradil	60663	literature	The Ca(2+) channel antagonists mibefradil and pimozide inhibit cell growth via different cytotoxic mechanisms.	12130671	The growth of Y79 and WERI-Rb1 retinoblastoma cells, as well as MCF7 breast cancer epithelial cells, all of which express T-channel current and mRNA for T-channel subunits, is inhibited by pimozide and mibefradil with IC(50) values between 0.6 and 1.5 microM.
Lung cancer	Cisplatin	5702198	KEGG drug
Lung cancer	Carboplatin	38904	KEGG drug
Lung cancer	Docetaxel	148123	KEGG drug
Lung cancer	Gemcitabine	60750	KEGG drug
Lung cancer	Gemcitabine	60749	KEGG drug
Lung cancer	Gefitinib	123631	KEGG drug
Lung cancer	Erlotinib	11954378	KEGG drug
Lung cancer	Etoposide	36462	KEGG drug
Lung cancer	Etoposide	6918092	KEGG drug
Lung cancer	Vinblastine	241902	KEGG drug
Lung cancer	Vinorelbine	60779	KEGG drug
Breast cancer	Goserelin acetate	23581804	pubchem discription
Breast cancer	Nafoxidine HCl	19866787	pubchem discription
Breast cancer	Goserelin acetate	16052011	pubchem discription
Breast cancer	Fertilan	11980055	pubchem discription
Breast cancer	ICI-118630	5311128	pubchem discription
Breast cancer	FENRETINIDE	5288209	pubchem discription
Breast cancer	Idarubicin Hcl	636362	pubchem discription
Breast cancer	Afema	59694	pubchem discription
Breast cancer	FADROZOLE	59693	pubchem discription
Breast cancer	goserelin	47725	pubchem discription
Breast cancer	IDARUBICIN	42890	pubchem discription
Breast cancer	megestrol	19090	pubchem discription
Breast cancer	NAFOXIDINE HYDROCHLORIDE	15805	pubchem discription
Breast cancer	testolactone	13769	pubchem discription
Breast cancer	MEGESTROL ACETATE	11683	pubchem discription
Breast cancer	Nafoxidine	4416	pubchem discription
Breast cancer	Dibromdulcitol	4208	pubchem discription
Breast cancer	idarubicin hydrochloride	3685	pubchem discription
Breast cancer	aminoglutethimide	2145	pubchem discription
Breast cancer	Doxorubicin	31703	KEGG drug
Breast cancer	Doxorubicin	443939	KEGG drug
Breast cancer	Epirubicin	65348	KEGG drug
Breast cancer	5-FU	3385	KEGG drug
Breast cancer	Cyclophosphamide	22420	KEGG drug
Breast cancer	Docetaxel	148123	KEGG drug
Breast cancer	Paclitaxel	441276	KEGG drug
Breast cancer	Paclitaxel	23724978	KEGG drug
Breast cancer	Methotrexate	23678981	KEGG drug
Breast cancer	Methotrexate	126941	KEGG drug
Breast cancer	Tamoxifen	2733525	KEGG drug
Breast cancer	Anastrozole	2187	KEGG drug
Breast cancer	Letrozole	3902	KEGG drug
Breast cancer	Exemestane	60198	KEGG drug
GBM	Carmustine	2578	KEGG drug
GBM	Lomustine	3950	KEGG drug
GBM	Procarbazine	9703	KEGG drug
GBM	Vincristine	249332	KEGG drug
GBM	Temozolomide	5394	KEGG drug
GBM	geldanamycin	5288382	CTD
GBM	biochanin A	5280373	CTD
GBM	eburicoic acid	237891	CTD
GBM	hypericin	5281051	CTD
GBM	baicalein	5281605	CTD
GBM	monodansylcadaverine	4247	CTD
GBM	trichostatin A	444732	CTD
GBM	1-(2-chloroethyl)-1-nitrosourea	75394	CTD
GBM	butylidenephthalide	5352899	CTD
GBM	AICA ribonucleotide	65110	CTD
GBM	myricetin	5281672	CTD
GBM	temozolomide	5394	CTD
GBM	irinotecan	60838	CTD
GBM	fotemustine	104799	CTD
GBM	decanedioic acid-4,4'-(1,3-propanediylbis(oxy))bis(benzoic acid) copolymer	68609	CTD
GBM	resveratrol	445154	CTD
GBM	glycitein	5317750	CTD
GBM	JM 3100	65015	CTD
GBM	imidazole mustard	6433428	CTD
GBM	perifosine	148177	CTD
GBM	bortezomib	387447	CTD
GBM	temsirolimus	25200276	CTD
GBM	gefitinib	123631	CTD
GBM	Canertinib	156414	CTD
GBM	Cilengitide	176873	CTD
GBM	2,5-dimethylcelecoxib	11545682	CTD
GBM	dehydroeburicoic acid	15250826	CTD
GBM	crizotinib	11626560	CTD
GBM	Amphotericin B	5280965	CTD
GBM	Aspirin	2244	CTD
GBM	Capsaicin	1548943	CTD
GBM	Carmustine	2578	CTD
GBM	Chloroquine	2719	CTD
GBM	Cisplatin	441203	CTD
GBM	Curcumin	969516	CTD
GBM	Dacarbazine	5353562	CTD
GBM	Dexamethasone	5743	CTD
GBM	Diazepam	3016	CTD
GBM	Doxorubicin	31703	CTD
GBM	Etoposide	36462	CTD
GBM	Flucytosine	3366	CTD
GBM	Indomethacin	3715	CTD
GBM	Isoxazoles	9254	CTD
GBM	Lomustine	3950	CTD
GBM	Manganese	23930	CTD
GBM	Melphalan	460612	CTD
GBM	Nifedipine	4485	CTD
GBM	Procarbazine	4915	CTD
GBM	Quercetin	5280343	CTD
GBM	Sulfasalazine	5359476	CTD
GBM	Streptonigrin	5351165	CTD
GBM	Teniposide	452548	CTD
GBM	Thalidomide	5426	CTD
GBM	Tretinoin	444795	CTD
GBM	Valproic Acid	3121	CTD
GBM	Vincristine	5978	CTD
GBM	Vindesine	40839	CTD
GBM	Nimustine	39214	CTD
GBM	Fluconazole	3365	CTD
GBM	Carboplatin	498142	CTD
GBM	Mitomycin	5746	CTD
GBM	Paclitaxel	36314	CTD
GBM	Fenretinide	5288209	CTD
GBM	4,4'-Diisothiocyanostilbene-2,2'-Disulfonic Acid	5281951	CTD
GBM	Okadaic Acid	446512	CTD
GBM	Topotecan	60700	CTD
GBM	Genistein	5280961	CTD
Lung cancer	3',5'-dichloromethotrexate	10713	CTD
Lung cancer	arsenic trioxide	518740	CTD
Lung cancer	baicalein	5281605	CTD
Lung cancer	chlorozotocin	301389	CTD
Lung cancer	hydroxycitric acid	123908	CTD
Lung cancer	trichostatin A	444732	CTD
Lung cancer	nimesulide	4495	CTD
Lung cancer	mangiferin	5281647	CTD
Lung cancer	decitabine	451668	CTD
Lung cancer	4-hydroxypyrazole	119218	CTD
Lung cancer	sulindac sulfide	91605	CTD
Lung cancer	sulindac sulfone	5472495	CTD
Lung cancer	4'-chlorodiazepam	1688	CTD
Lung cancer	vinorelbine	60780	CTD
Lung cancer	matrine	91466	CTD
Lung cancer	CAV protocol	56841665	CTD
Lung cancer	CHOP protocol	56842157	CTD
Lung cancer	9-deoxy-delta-9-prostaglandin D2	5280884	CTD
Lung cancer	BEP protocol	56842162	CTD
Lung cancer	ciglitazone	2750	CTD
Lung cancer	edatrexate	54586	CTD
Lung cancer	chrysin	5281607	CTD
Lung cancer	merbarone	4990817	CTD
Lung cancer	epigallocatechin gallate	65064	CTD
Lung cancer	osthol	10228	CTD
Lung cancer	piroxantrone	5362372	CTD
Lung cancer	irinotecan	60838	CTD
Lung cancer	4'-deoxy-4'-iododoxorubicin	108161	CTD
Lung cancer	Emitefur	65910	CTD
Lung cancer	annonacin	354398	CTD
Lung cancer	nedaplatin	72120	CTD
Lung cancer	2-tert-butyl-4-methylphenol	17004	CTD
Lung cancer	6-methyl-1,3,8-trichlorodibenzofuran	114900	CTD
Lung cancer	gemcitabine	60750	CTD
Lung cancer	ICE protocol 1	56841950	CTD
Lung cancer	troglitazone	5591	CTD
Lung cancer	fosbretabulin	5351344	CTD
Lung cancer	resveratrol	445154	CTD
Lung cancer	L 663536	105049	CTD
Lung cancer	sulfinosine	130209	CTD
Lung cancer	O-(chloroacetylcarbamoyl)fumagillol	14942883	CTD
Lung cancer	docetaxel	148124	CTD
Lung cancer	formosanin C	73597	CTD
Lung cancer	inostamycin	122746	CTD
Lung cancer	S 1 (combination)	54715158	CTD
Lung cancer	4-(acetoxymethylnitrosamino)-1-(3-pyridyl)-1-butanone	119598	CTD
Lung cancer	pemetrexed	60843	CTD
Lung cancer	licofelone	133021	CTD
Lung cancer	zoledronic acid	68740	CTD
Lung cancer	rosiglitazone	77999	CTD
Lung cancer	BMS 181339	36314	CTD
Lung cancer	bexarotene	82146	CTD
Lung cancer	ginsenoside Rg3	12901617	CTD
Lung cancer	imatinib	5291	CTD
Lung cancer	A 127722	159594	CTD
Lung cancer	bromebric acid	5358572	CTD
Lung cancer	tyrphostin AG 1478	3035187	CTD
Lung cancer	alitretinoin	449171	CTD
Lung cancer	everolimus	18477728	CTD
Lung cancer	deguelin	107935	CTD
Lung cancer	darbufelone	6439420	CTD
Lung cancer	vorinostat	5311	CTD
Lung cancer	FDE protocol	56842081	CTD
Lung cancer	entinostat	4261	CTD
Lung cancer	bortezomib	387447	CTD
Lung cancer	erlotinib	176870	CTD
Lung cancer	4-demethoxy-3'-deamino-3'-aziridinyl-4'-methylsulfonyldaunorubicin	216232	CTD
Lung cancer	tipifarnib	159324	CTD
Lung cancer	4-methylene-2-octyl-5-oxofuran-3-carboxylic acid	9881506	CTD
Lung cancer	gefitinib	123631	CTD
Lung cancer	Canertinib	156414	CTD
Lung cancer	silybin	31553	CTD
Lung cancer	methyl 2-cyano-3,12-dioxoolean-1,9-dien-28-oate	400769	CTD
Lung cancer	N-(4-bromo-2-fluorophenyl)-6-methoxy-7-((1-methylpiperidin-4-yl)methoxy)quinazolin-4-amine	3081361	CTD
Lung cancer	albumin-bound paclitaxel	36314	CTD
Lung cancer	(E)-4-((2-N-(4-methoxybenzenesulfonyl)amino)stilbazole)1-oxide	12134997	CTD
Lung cancer	3,4',5-trimethoxystilbene	364707	CTD
Lung cancer	NAc-Sar-Gly-Val-(d-allo-Ile)-Thr-Nva-Ile-Arg-ProNEt	6918562	CTD
Lung cancer	GW8510	5353653	CTD
Lung cancer	ABT-737	11228183	CTD
Lung cancer	5-((4-methylphenyl)methylene)-2-(phenylamino)-4(5H)-thiazolone	5904780	CTD
Lung cancer	5-(2,4-dihydroxybenzylidene)-2-(phenylimino)-1,3-thiazolidin	11220242	CTD
Lung cancer	eurycomanone	3069398	CTD
Lung cancer	NVP-TAE684	16038120	CTD
Lung cancer	AZD 6244	10127622	CTD
Lung cancer	BIBW 2992	10184653	CTD
Lung cancer	MRK 003	56841621	CTD
Lung cancer	dactolisib	11977753	CTD
Lung cancer	2-(1H-indazol-4-yl)-6-(4-methanesulfonylpiperazin-1-ylmethyl)-4-morpholin-4-ylthieno(3,2-d)pyrimidine	17755052	CTD
Lung cancer	HhAntag691	24776445	CTD
Lung cancer	ARQ 197	11494412	CTD
Lung cancer	crizotinib	11626560	CTD
Lung cancer	BMS-690514	11349170	CTD
Lung cancer	1-(4-((2-(2-aminopyrimidin-5-yl)-7-methyl-4-morpholinothieno(3,2-d)pyrimidin-6-yl)methyl)piperazin-1-yl)-2-hydroxypropan-1-one	25254071	CTD
Lung cancer	pycnidione	10370280	CTD
Lung cancer	Adenosine Triphosphate	5957	CTD
Lung cancer	Anethole Trithione	2194	CTD
Lung cancer	Ascorbic Acid	54670067	CTD
Lung cancer	Aspirin	2244	CTD
Lung cancer	Auranofin	24199313	CTD
Lung cancer	Bleomycin	5360373	CTD
Lung cancer	Caffeine	2519	CTD
Lung cancer	Calcitriol	5280453	CTD
Lung cancer	Cantharidin	5944	CTD
Lung cancer	Capsaicin	1548943	CTD
Lung cancer	Carmustine	2578	CTD
Lung cancer	Chalcone	637760	CTD
Lung cancer	Ciprofloxacin	2764	CTD
Lung cancer	Cisplatin	441203	CTD
Lung cancer	Leucovorin	6006	CTD
Lung cancer	Clotrimazole	2812	CTD
Lung cancer	Curcumin	969516	CTD
Lung cancer	Cyclophosphamide	2907	CTD
Lung cancer	Deoxyglucose	9062	CTD
Lung cancer	Dexamethasone	5743	CTD
Lung cancer	Diclofenac	3033	CTD
Lung cancer	Digitoxin	441207	CTD
Lung cancer	Disulfiram	3117	CTD
Lung cancer	Docosahexaenoic Acids	6433873	CTD
Lung cancer	Doxorubicin	31703	CTD
Lung cancer	Amifostine	2141	CTD
Lung cancer	Etoposide	36462	CTD
Lung cancer	Fluorouracil	3385	CTD
Lung cancer	Tegafur	5386	CTD
Lung cancer	Heparin	25244225	CTD
Lung cancer	Ifosfamide	3690	CTD
Lung cancer	Indomethacin	3715	CTD
Lung cancer	Thioctic Acid	864	CTD
Lung cancer	Lomustine	3950	CTD
Lung cancer	Medroxyprogesterone	10631	CTD
Lung cancer	Melatonin	896	CTD
Lung cancer	Methotrexate	126941	CTD
Lung cancer	Methoxsalen	4114	CTD
Lung cancer	Metoclopramide	4168	CTD
Lung cancer	Misonidazole	26105	CTD
Lung cancer	Mopidamol	26172	CTD
Lung cancer	Morphine	5288826	CTD
Lung cancer	Phytic Acid	890	CTD
Lung cancer	Picibanil	640429	CTD
Lung cancer	Piroxicam	54676228	CTD
Lung cancer	Propranolol	4946	CTD
Lung cancer	Quercetin	5280343	CTD
Lung cancer	Sulindac	1548887	CTD
Lung cancer	Tamoxifen	2733526	CTD
Lung cancer	Thalidomide	5426	CTD
Lung cancer	Theophylline	2153	CTD
Lung cancer	Valproic Acid	3121	CTD
Lung cancer	Vinblastine	241903	CTD
Lung cancer	Vincristine	5978	CTD
Lung cancer	Vindesine	40839	CTD
Lung cancer	Vitamin E	14985	CTD
Lung cancer	Mesna	23662354	CTD
Lung cancer	Epirubicin	41867	CTD
Lung cancer	Octreotide	383414	CTD
Lung cancer	Nimustine	39214	CTD
Lung cancer	Isotretinoin	5282379	CTD
Lung cancer	Famotidine	3325	CTD
Lung cancer	Carboplatin	498142	CTD
Lung cancer	Iloprost	6435378	CTD
Lung cancer	Mitomycin	5746	CTD
Lung cancer	Paclitaxel	36314	CTD
Lung cancer	Cladribine	20279	CTD
Lung cancer	Etanidazole	3276	CTD
Lung cancer	Platinum Compounds	23939	CTD
Lung cancer	Buthionine Sulfoximine	21157	CTD
Lung cancer	Topotecan	60700	CTD
Lung cancer	Linoleic Acid	5280450	CTD
Lung cancer	Budesonide	63006	CTD
Lung cancer	Genistein	5280961	CTD
Lung cancer	Butyric Acid	264	CTD
Breast cancer	bendamustine	77082	CTD
Breast cancer	parthenolide	5353864	CTD
Breast cancer	kaempferol	5280863	CTD
Breast cancer	gingerol	442793	CTD
Breast cancer	wortmannin	312145	CTD
Breast cancer	salinomycin	72370	CTD
Breast cancer	ciclopirox	2749	CTD
Breast cancer	carbogen	62690	CTD
Breast cancer	turmeric extract	969516	CTD
Breast cancer	nimesulide	4495	CTD
Breast cancer	decitabine	451668	CTD
Breast cancer	3,3'-diindolylmethane	3071	CTD
Breast cancer	indole-3-carbinol	3712	CTD
Breast cancer	1-hexylcarbamoyl-5-fluorouracil	2577	CTD
Breast cancer	pamidronate	4674	CTD
Breast cancer	pyrrolidine dithiocarbamic acid	65351	CTD
Breast cancer	tanshinone	114917	CTD
Breast cancer	xanthatin	5281511	CTD
Breast cancer	2-methoxyestradiol	66414	CTD
Breast cancer	pregna-4,17-diene-3,16-dione	6439929	CTD
Breast cancer	brassinolide	115196	CTD
Breast cancer	2-acetamidoethanethiol	14484	CTD
Breast cancer	doxifluridine	18343	CTD
Breast cancer	pirarubicin	24840378	CTD
Breast cancer	tibolone	444008	CTD
Breast cancer	2,3-bis(3'-hydroxybenzyl)butyrolactone	123917	CTD
Breast cancer	2,3-bis(3'-hydroxybenzyl)butane-1,4-diol	123725	CTD
Breast cancer	esorubicin	152036	CTD
Breast cancer	vinorelbine	60780	CTD
Breast cancer	bisantrene	5351322	CTD
Breast cancer	CB 3717	1405	CTD
Breast cancer	1-UFT protocol	104747	CTD
Breast cancer	ellipticine	3213	CTD
Breast cancer	CHOP protocol	56842157	CTD
Breast cancer	CAF protocol	9811638	CTD
Breast cancer	AC protocol	56841756	CTD
Breast cancer	allyl sulfide	11617	CTD
Breast cancer	ACE protocol 1	56841826	CTD
Breast cancer	N,N-diethyl-2-((4-phenylmethyl)phenoxy)ethanamine	108092	CTD
Breast cancer	Maxepa	16078	CTD
Breast cancer	1-(4'-hydroxy-2'-butenoxy)methyl-2-nitroimidazole	6438892	CTD
Breast cancer	maxacalcitol	6398761	CTD
Breast cancer	FEC protocol	44182395	CTD
Breast cancer	bicalutamide	2375	CTD
Breast cancer	7-hydroxystaurosporine	72271	CTD
Breast cancer	orlistat	3034010	CTD
Breast cancer	gemcitabine	60750	CTD
Breast cancer	exemestane	60198	CTD
Breast cancer	1'-acetoxyeugenol	442775	CTD
Breast cancer	resveratrol	445154	CTD
Breast cancer	chlorin e6	5479494	CTD
Breast cancer	docetaxel	148124	CTD
Breast cancer	letrozole	3902	CTD
Breast cancer	fulvestrant	104741	CTD
Breast cancer	homocastasterone	5487654	CTD
Breast cancer	valspodar	5281884	CTD
Breast cancer	ML 7	4216	CTD
Breast cancer	cimadronate	119188	CTD
Breast cancer	naphtho(1,2-b)furan-4,5-dione	122597	CTD
Breast cancer	alvocidib	5287969	CTD
Breast cancer	EB 1053	130821	CTD
Breast cancer	seocalcitol	6435810	CTD
Breast cancer	CEF regimen	44182395	CTD
Breast cancer	doramectin	6436133	CTD
Breast cancer	N-((4-hydroxyphenyl)retinamide)-O-glucuronide	56841152	CTD
Breast cancer	pemetrexed	60843	CTD
Breast cancer	zoledronic acid	68740	CTD
Breast cancer	rosiglitazone	77999	CTD
Breast cancer	anastrozole	2187	CTD
Breast cancer	LG 100268	3922	CTD
Breast cancer	bexarotene	82146	CTD
Breast cancer	imatinib	5291	CTD
Breast cancer	tretazicar	89105	CTD
Breast cancer	tyrphostin AG 1478	3035187	CTD
Breast cancer	alitretinoin	449171	CTD
Breast cancer	celecoxib	2662	CTD
Breast cancer	deguelin	107935	CTD
Breast cancer	pterostilbene	5281727	CTD
Breast cancer	dutasteride	6918296	CTD
Breast cancer	vinflunine	157688	CTD
Breast cancer	vorinostat	5311	CTD
Breast cancer	UAB 30	9904203	CTD
Breast cancer	LY 353381	179337	CTD
Breast cancer	TAC protocol	56842082	CTD
Breast cancer	bortezomib	387447	CTD
Breast cancer	temsirolimus	25200276	CTD
Breast cancer	4-demethoxy-3'-deamino-3'-aziridinyl-4'-methylsulfonyldaunorubicin	216232	CTD
Breast cancer	tipifarnib	159324	CTD
Breast cancer	salicylaldehyde isonicotinoyl hydrazone	5371318	CTD
Breast cancer	gefitinib	123631	CTD
Breast cancer	Canertinib	156414	CTD
Breast cancer	glutamyl-Se-methylselenocysteine	440760	CTD
Breast cancer	ixabepilone	6445540	CTD
Breast cancer	2-(4-hydroxyphenyl)-3-methyl-1-(4-(2-piperidin-1-yl-ethoxy)-benzyl)-1H-indol-5-ol	6433099	CTD
Breast cancer	diindolylmethane	3071	CTD
Breast cancer	aranoza	208900	CTD
Breast cancer	17-(dimethylaminoethylamino)-17-demethoxygeldanamycin	5288674	CTD
Breast cancer	2-chloro-5-nitrobenzanilide	644213	CTD
Breast cancer	albumin-bound paclitaxel	36314	CTD
Breast cancer	sorafenib	216239	CTD
Breast cancer	cajanol	442670	CTD
Breast cancer	(E)-4-((2-N-(4-methoxybenzenesulfonyl)amino)stilbazole)1-oxide	12134997	CTD
Breast cancer	2-ethylestradiol sulfamate	11583423	CTD
Breast cancer	dasatinib	3062316	CTD
Breast cancer	lapatinib	208908	CTD
Breast cancer	2-methoxyestradiol-3,17-bis-O,O-sulfamate	9804302	CTD
Breast cancer	diethoxyphosphoryloxymethyl butanoate	9837935	CTD
Breast cancer	EHT 1864	9938202	CTD
Breast cancer	ZD4054	9910224	CTD
Breast cancer	130-nm albumin-bound paclitaxel	36314	CTD
Breast cancer	2-((R)-2-methylpyrrolidin-2-yl)-1H-benzimidazole-4-carboxamide	11960529	CTD
Breast cancer	MRK 003	56841621	CTD
Breast cancer	2-methoxyestradiol-3,17-O,O-bis(sulfamate)	9804302	CTD
Breast cancer	dactolisib	11977753	CTD
Breast cancer	AZD 2281	23725625	CTD
Breast cancer	2-(1H-indazol-4-yl)-6-(4-methanesulfonylpiperazin-1-ylmethyl)-4-morpholin-4-ylthieno(3,2-d)pyrimidine	17755052	CTD
Breast cancer	PKF118-310	71312008	CTD
Breast cancer	3-(4-chlorophenyl)-adamantane-1-carboxylic acid (pyridin-4-ylmethyl)amide	71587865	CTD
Breast cancer	3,3',5,5'-tetrahydroxystilbene	10198725	CTD
Breast cancer	BMS-690514	11349170	CTD
Breast cancer	Aminoglutethimide	2145	CTD
Breast cancer	Amsacrine	2179	CTD
Breast cancer	Ascorbic Acid	54670067	CTD
Breast cancer	Aspirin	2244	CTD
Breast cancer	Atropine	174174	CTD
Breast cancer	Dicumarol	54676038	CTD
Breast cancer	Busulfan	2478	CTD
Breast cancer	Calcitriol	5280453	CTD
Breast cancer	Capsaicin	1548943	CTD
Breast cancer	Carmustine	2578	CTD
Breast cancer	Catechin	9064	CTD
Breast cancer	Chloroquine	2719	CTD
Breast cancer	Cisplatin	441203	CTD
Breast cancer	Leucovorin	6006	CTD
Breast cancer	Curcumin	969516	CTD
Breast cancer	Cyclophosphamide	2907	CTD
Breast cancer	Dacarbazine	5353562	CTD
Breast cancer	Danazol	28417	CTD
Breast cancer	Dapsone	2955	CTD
Breast cancer	Deferoxamine	2973	CTD
Breast cancer	Deoxyglucose	9062	CTD
Breast cancer	Dexamethasone	5743	CTD
Breast cancer	Diltiazem	39186	CTD
Breast cancer	Disulfiram	3117	CTD
Breast cancer	Doxorubicin	31703	CTD
Breast cancer	Estrogens, Conjugated (USP)	5351489	CTD
Breast cancer	Amifostine	2141	CTD
Breast cancer	Etoposide	36462	CTD
Breast cancer	Eugenol	3314	CTD
Breast cancer	Fluorouracil	3385	CTD
Breast cancer	Fluoxymesterone	6446	CTD
Breast cancer	Folic Acid	6037	CTD
Breast cancer	Nitroglycerin	4510	CTD
Breast cancer	Hydrocortisone	5754	CTD
Breast cancer	Ifosfamide	3690	CTD
Breast cancer	Indomethacin	3715	CTD
Breast cancer	Clioquinol	2788	CTD
Breast cancer	Levamisole	26879	CTD
Breast cancer	Melphalan	460612	CTD
Breast cancer	Methotrexate	126941	CTD
Breast cancer	Misonidazole	26105	CTD
Breast cancer	Mitoxantrone	4212	CTD
Breast cancer	Niacin	938	CTD
Breast cancer	Nordihydroguaiaretic Acid	4534	CTD
Breast cancer	Oxygen	977	CTD
Breast cancer	Prednisolone	5755	CTD
Breast cancer	Prednisone	5865	CTD
Breast cancer	Progestins	6279	CTD
Breast cancer	Quercetin	5280343	CTD
Breast cancer	Quinine	8549	CTD
Breast cancer	Ranitidine	3001055	CTD
Breast cancer	Razoxane	30623	CTD
Breast cancer	Riboflavin	493570	CTD
Breast cancer	Sulfasalazine	5359476	CTD
Breast cancer	Sulindac	1548887	CTD
Breast cancer	Tamoxifen	2733526	CTD
Breast cancer	Thiotepa	5453	CTD
Breast cancer	Tretinoin	444795	CTD
Breast cancer	Vanadium	23990	CTD
Breast cancer	Verapamil	2520	CTD
Breast cancer	Vinblastine	241903	CTD
Breast cancer	Vincristine	5978	CTD
Breast cancer	Vindesine	40839	CTD
Breast cancer	Vitamin E	14985	CTD
Breast cancer	Mesna	23662354	CTD
Breast cancer	Epirubicin	41867	CTD
Breast cancer	Famotidine	3325	CTD
Breast cancer	Carboplatin	498142	CTD
Breast cancer	Cyclosporine	5284373	CTD
Breast cancer	Mitomycin	5746	CTD
Breast cancer	Paclitaxel	36314	CTD
Breast cancer	Goserelin	47725	CTD
Breast cancer	Ondansetron	4595	CTD
Breast cancer	Toremifene	3005573	CTD
Breast cancer	Fenretinide	5288209	CTD
Breast cancer	Fadrozole	59693	CTD
Breast cancer	Triptorelin Pamoate	25077179	CTD
Breast cancer	Lignans	9917980	CTD
Breast cancer	Megestrol Acetate	11683	CTD
Breast cancer	Nelfinavir	64143	CTD
Breast cancer	Raloxifene	5035	CTD
Breast cancer	Phytoestrogens	56842207	CTD
Breast cancer	Equol	91469	CTD
